# Supplementary material for: The Elongation Complex Components BRD4 and MLLT3/AF9 Are Transcriptional Coactivators of Nuclear Retinoid Receptors
Source: PLoS One. 2013 Jun 10;8(6):e64880. doi: 10.1371/journal.pone.0064880 (PMC3677938; doi:10.1371/journal.pone.0064880)
Supplement: Table S1 — Gene chromosomal coordinates and associated regions amplified by PCR in ChIP experiments. * Taken from [4]. **TSR coordinates are extracted from databases using Genomatix Eldorado. TSR amplicons were defined by extending the identified TSR with +/−50 bp. RARE motif search were carried out using this extended sequence and PCR primers were designed to optimally amplify this sequence using Primer3plus. When multiple potential RARE were detected, primers were designed to encompass all RAREs whenever possible. *** as defined by MathInspector scanning of the sequence using the V$RXRF matrix. (XLSX) [file pone.0064880.s007.xlsx]

## Sheet: Feuil1
	Gene	Upstream region	RAR binding site*	TSR**	Exon
	ccdc88b (NM_001081291)		MACS_peak_2082	Genomatix coordinates	Exon number: 26
Chr. Coordinates	chr19(-):6919112-6932701	chr19:6,966,341-6,966,496	chr19:6943575-6944437	chr19:6923575-6923648	chr19:6920837-6920905
Potential RARE***		No RARE	cctagGGTCaagaggaggtcaggag	cctagGGTCaagaggaggtcaggag	No RARE
PCR primer 5'		CAATCTCCAGGTTTACAGTGATG	GCCAAAGAGGGAAGAGAACC	GCTGCACCAAGGCCTCAT	ACAACCCCCACTTACCCTCT
PCR primer 3'		AAGGTGGGAAGGTCAGGAAC	CGCTTTGGTGAAAGAGAAGG	GGGGTGCTAGAAGAGGAGGT	CAGTGGCTGCCTTTCGAT
Amplicon length		155	203	100	103
	Cdh18 (NM_001081299)		MACS_peak_1452	Genomatix coordinates	Exon number: 10
Chr. Coordinates	chr15(+):22966217-23404173	chr15:22,752,993-22,753,170	chr15:22761935-22762705	chr15:22966210-22966252	chr15:23375732-23375850
Potential RARE***		No RARE	acatatgGATCatttatgacagtaa	No RARE	No RARE
PCR primer 5'		CATTTCAAGTTTCTATCCCCAAA	GAGTGCTTTGCCTGAGGATT	CTGCCAGCCAATCAGAGAC	CGGTTCGTGTGTGTCTTTTC
PCR primer 3'		GAGAGAGAGAGAGAGAGAGAGAGAAGA	TCCCCCACATACACACACAC	TTGCCCTAACTGCTGGAAAG	TGGTGTTCACCTTCATTGTCC
Amplicon length		128	156	179	153
	Csn3 (NM_007786)		MACS_peak_3179	Genomatix coordinates*	Exon number: 4
Chr. Coordinates	chr5(+):88354657-88361289	chr5:88,351,637-88,351,743	chr5:88354109-88354814	chr5:88354547-88354660	chr5:88358749-88359240
Potential RARE		No RARE	accagGGTCacctgcaggtcagtct	gatttgaGGTCaccagggtcacctg	No RARE
PCR primer 5'		GGGTTACACAGGCCTAAACCA	GTTGTTTTCCCTGCATGCTT	TGACCCTGGTGACCTCAAAT	CCGTGGTGAGAAGAATGACA
PCR primer 3'		GCATTAGAGCAAAGCTGAGTTG	CTTGCTTGGCAGTAGGGTTT	CTTGCTTGGCAGTAGGGTTT	GGGAAATTTGGCATTGATTG
Amplicon length		151	243	169	222
	Stra8 (NM_009292)		MACS_peak_3378	Genomatix coordinates*	Exon number: 8
Chr. Coordinates	chr6(+):34870959-34889342	chr6:34,866,741-34,866,975	chr6:34869644-34871345	chr5:34868640-34868655	chr6:34888033-34888144
Potential RARE***		No RARE	acagaggttaaacggAGGTcacttg AND ctggatggggtgaaaAGGTcatctt AND gcagcctggggtaccAGGTcagttt	acaaaccaggaccaaAGGAcattga	No RARE
PCR primer 5'		ATAACGGCATGGGAAACTGA	GGGCTCCTTTCTAGCCAGTC	GTAAGGCACTGCATGGGTTT	TTTGTCAGCGCTATGTTTGC
PCR primer 3'		CCTGACGCTTCTCAGGAAGT	GACCTGAGGTGAGCTGCTTC	GACACAGAACACTCGCCAAA	TGTTGGTGGAGATTTTGCTG
Amplicon length		185	164	201	157
	Gbx2 (NM_010262)		MACS_peak_565	Genomatix coordinates*	Exon number: 1
Chr. Coordinates	chr1(-):91824536-91827751	chr1:91,834,783-91,834,920	chr1:91827272-91828131	chr1:91826730-91826886	chr1:91,826,910-91,827,304
Potential RARE***		No RARE	aggagcgcGATTtaaaggtgctggc AND aaggctccaGCTCccaggccagcac	ccttcttggccaagGAGGgctcgct	No RARE
PCR primer 5'		GAGCCAGAAGCCAAACAGTC	GTCTGTCCGTCCTGCAGTC	CAGCTATTCCCGCAGAGGT	TGGGGATCTGGTGGTGAG
PCR primer 3'		GCATGGGGTACAAAGAGGAA	AGGGTCTGAGTCGGGTAGGT	AGACGGCAAAGCCTTCTTG	CAGCATAGACTCGCTGATCG
Amplicon length		185	350	203	188
	Cyp26b1 (NM_001177713)		MACS_peak_3467	Genomatix coordinates*	Exon number: 6
Chr. Coordinates	chr6(-):84521407-84543902	chr6:84,669,208-84,669,607	chr6:84590230-84591583	chr6:84537723-84538174 (TSS 501)	chr6:84525003-84525287
Potential RARE***		No RARE	gacagcgaGGTTaacaggaggtcac	No RARE	No RARE
PCR primer 5'		CGGTTCCTCAGAAAACTGGA	TGCCAGGTTCATTGGAAGTT	GACCAGTCTCTCCGATGAGC	CCTTGATGACACAGTCCAGGT
PCR primer 3'		GGGGCATCTAGGTTCTTTCC	AGAGCAGGCGCACAAGTT	TTTGAAGGCTTGGAGTTGGT	TCCTTGATCATGCAACTGCT
Amplicon length		165	191	184	160
	Skap1 (NM_001177899)		MACS_peak_760	Genomatix coordinates*	Exon number: 5
Chr. Coordinates	chr11:96325905-96620936	chr11:96,211,555-96,211,755	chr11:96233650-96234685	chr11:96325855-96325993	chr11:96563923-96564000
Potential RARE***		No RARE	GATGAtcctgGTTCatagagagttcagctc AND aggagGGGCaggtagggggcaggaa AND tgtgcttcaagacacAGGTcatttc	No RARE	No RARE
PCR primer 5'		CCTCCCTCAGGCCTTTTTA	ACCAGGAGAGCTGCTCAGAA	GACAGCCGAGGTACAGGTG	GCATTTCACCGTTGTTCCTT
PCR primer 3'		GGCTGGGGGAAGATTTTTA	CAATCCCCTGGACAGACAGT	TACCTTCCAGGAGCCAACAG	TCCCTCCTCTTCTCCTGAAA
Amplicon length		168	163	157	152
	Popdc2 (NM_022318)		MACS_peak_1654	Genomatix coordinates*	Exon number: 3
Chr. Coordinates	chr16(+):38362295-38378302	chr16:38,338,476-38,338,666	chr16:38346412-38347551	chr16:38362289-38362333	chr16:38,374,024-38,374,170
Potential RARE***		No RARE	tcagcgctggcgcaaAGGTtaaaag AND tcagttagGGGTcaacggagagggc	No RARE	No RARE
PCR primer 5'		CAGCTGGCTTGCAATTTCTT	GGAAAGGGAAAGGGAAAATG	CCAAGAGATCATGCATTCCA	TACATCTCCCGCCTCTTCTC
PCR primer 3'		GGGTTCTTGTTTGCATTCCA	GAGCCGTCTGTCTCCACTTC	TCGACACCATGAACTTCAGC	CCTGAGCAGGGGACACAG
Amplicon length		181	231	134	214
	Cdx1 (NM_009880)		MACS_peak_2007	Genomatix coordinates*	Exon number: 3
Chr. Coordinates	chr18(-):61178515-61195853	chr18:61,203,236-61,203,445	chr18:61195804-61196877	chr18:61204699-61204985	chr18:61,179,386-61,179,591
Potential RARE***		No RARE	tggtggtggggttagGGGTcacgac	tggtgGGGCagagaaagcccacagt	No RARE**
PCR primer 5'		CCTGTCTCTGCTCCTGTGGT	ACTGTCAGCAGTGACCACCA	CAAGCTTGGCCAATCAGAAT	GAAGGCCAGCATTAGTAGGG
PCR primer 3'		ATCTTAAGGCTCCCGAGGAA	AATTTCTCTGGGGAGCCAAT	TGGCTCTGGACTGTTTCCTC	CCAAGGAGCGCAAAGTAAAC
Amplicon length		149	216	203	141
	Fgf22 (NM_023304)		MACS_peak_428	Genomatix coordinates*	Exon number: 2
Chr. Coordinates	chr10(+):79217863-79219706	chr10:79,213,507-79,213,857	chr10:79222236-79223146	chr10:79217833-79217861	chr10:79219325-79219428
Potential RARE***		No RARE	ggcaaGGTCagagaaaagccaggga AND aggagGTTCaggtgtacgtcagagg AND tcaggtgtacgtcagAGGCcatagc	No RARE	No RARE
PCR primer 5'		TGGAATGGGAGAATCCAGAG	CAGACAGGCACATCAGCAAG	AACCAGGAGCCCACAGAAC	GCTGCTGCCTGACCATCTAC
PCR primer 3'		CACCTGGGAGGTGTCTGACT	CTCCCAAGTGCTGGGACTAA	AACAGCAGCCAGGCTAGG	CAGTCACTCACCGACCCATA
Amplicon length		246	233	171	151
	Cyp26a1 (NM_007811)		MACS_peak_2108	Genomatix coordinates*	Exon number: 6
Chr. Coordinates	chr19(+):37772297-37776026	chr19:37,759,615-37,759,774	chr19:37769820-37771011	chr19:37772232-37772432	chr19:37775108-37775260
Potential RARE***		No RARE	gcagaGTTCactgagatgtcacggt AND gcagaGTTCactgagatgtcacggt	aattaGTTCacccaaagttcatctt	No RARE
PCR primer 5'		CCCACTGCTTCCAATCATTA	GCCAGTTAGATTTCGTATTTATTTTT	GCGGAACAAACGGTTAAAGA	TTTCCATAGGGCTTACTTTGC
PCR primer 3'		TTCCCTCCGTTAACCCTTCT	GTGCTGGGGGTAATTCTCAG	AGCACGAAGGTGCAGAGC	GACAGGAGGTGCACTCACATT
Amplicon length		143	300	259	180
	Nlrp3 (NM_145827)		MACS_peak_638	Genomatix coordinates*	Exon number: 9
Chr. Coordinates	chr11(+):59356187-59380458	chr11:59,328,156-59,328,321	chr11:59337017-59337786	chr11:59356055-59356336	chr11:59379346-59379517
Potential RARE***		No RARE	taagcaagaggataaAGGTcataaa AND gaggtcctgggccacAGGAtagagg AND aataaGTTCagtagcagttcagctc	No RARE	No RARE
PCR primer 5'		CTCTTGCTGGGGTTAAGGTG	GAAAGCCATTTGGATGGTGT	TCTGAAGGAGGAAGCTGAGG	AGACAACTGCAGCCTCACCT
PCR primer 3'		CCTAACTCCCTGATGCCTGA	ACCACTGCCCAGCAGAATAC	CCTGAGCCATGGAAGAAAAG	GCTCTAGGCAAACCACACTCA
Amplicon length		166	491	191	190
* Taken from Mahony et al., Genome Biology, 2011,12:R2
* *TSR coordinates are extracted from databases using Genomatix Eldorado. TSR amplicons were defined by extending the identified TSR with +/- 50 bp. RARE motif search were carried out using this extended sequence and PCR primers were designed to optimally amplify this sequence using Primer3plus. When multiple potential RARE were detected, primers were designed to encompass all RAREs whenever poss…
*** as shown by MathInspector scanning of the sequence using the V$RXRF matrix
	Gene	Upstream region	RAR binding site*	TSR**	Exons
	RARbeta			Genomatix coordinates	Exon number: 4
Chr. Coordinates	chr14(-):17261354-17409724	chr14:17,503,101-17,503,301	chr14:174078886-17408004	chr14:17407954-17408036	chr14: 17380927-17381076
Potential RARE***		No RARE	Consensus RARE	Consensus RARE	No RARE
PCR primer 5'		GCCTCCTTTCCAACATCAGA	TTGAAGGTTAGCAGCCCGG	TTGAAGGTTAGCAGCCCGG	ggtgcggagagatcatgttt
PCR primer 3'		CTTGCAGACGTCATGGGTTA	CTTCTGTCACACGGAATGAAAGAT	CTTCTGTCACACGGAATGAAAGAT	ggctttgagagccttttcct
Amplicon length		151	116	116	119
					Exon number: 5
Chr. Coordinates					chr14:17269291-17269390
Potential RARE***					No RARE
PCR primer 5'					TGGGCCTCTGGGACAAATTC
PCR primer 3'					GCGATGGTCAGACCTGTGAA
Amplicon length					100
					Exon number: 6
Chr. Coordinates					chr14:17276192-17276352
Potential RARE***					No RARE
PCR primer 5'					Ttcaaagcaggaatgcacag
PCR primer 3'					Ttacccagctggcagagtg
Amplicon length					114
					Exon number: 7
Chr. Coordinates					chr14:17,266,689-17,269,310
Potential RARE***					No RARE
PCR primer 5'					AGAAAACGACGACCCAGCAA
PCR primer 3'					GATGCTGCGGAGATCTGTGA
Amplicon length					72
					Exon number: 8
Chr. Coordinates					chr14:17266678-17266837
Potential RARE***					No RARE
PCR primer 5'					ccaggtataccccagagcaa
PCR primer 3'					Ggcaaaggtgaacacaaggt
Amplicon length					119
					Exon number: 10
Chr. Coordinates					No RARE
Potential RARE***					chr14:17263356-17264781
PCR primer 5'					ggatttcccccagtcttgat
PCR primer 3'					Gccgacacttgagtctgtca
Amplicon length					123
Primers used in Figure 1C and Figure 4E
	Gene	Upstream region	TSR*	Exons	Downstream
	RplpO
Chr. Coordinates	chr5:116,009,476-116,013,738		chr5:116009245-116009439
Potential RARE**			No RARE
PCR primer 5'			cgcagaaagttgttttgctg
PCR primer 3'			ctggttccatcgactgtcct
Amplicon length			195
	Gene	Upstream region	RAR binding site	Introns	Downstream
	Pou5f1/COUP-TFII
Chr. Coordinates	chr17(+):35,645,766-35,647,084		chr17:35642820-35642999
Potential RARE**			agggggcggggccagAGGTcaaggc
PCR primer 5'			cctaagggttgtcctgtcca
PCR primer 3'			tcacctagggacggtttcac
Amplicon length			180
	Gene	Upstream region	RAR binding site	Introns	Downstream
	RARbeta
Chr. Coordinates	chr14(-):17261354-17409724			chr14:17404194 -17404382	chr14:17260035-17260226
Potential RARE**			Consensus RARE	No	No
PCR primer 5'			ggagtttttaagcgctgtg	gctgggctctgagtttgaag	gcagaaggaactgtgcatga
PCR primer 3'			cggagcagctcacttcctac	ctaagtcatgcggctgaaca	cgtatctggtgggaggtgtt
Amplicon length			238	189	192
* TSR coordinates are extracted from databases using Genomatix Eldorado. TSR amplicons were defined by extending the identified TSR with +/- 50 bp. RARE motif search were carried out using this extended sequence and PCR primers were designed to optimally amplify this sequence using Primer3plus. When multiple potential RARE were detected, primers were designed to encompass all RAREs whenever possi…
** as shown by MathInspector scanning of the sequence using the V$RXRF matrix
