# Supplementary material for: The Elongation Complex Components BRD4 and MLLT3/AF9 Are Transcriptional Coactivators of Nuclear Retinoid Receptors
Source: PLoS One. 2013 Jun 10;8(6):e64880. doi: 10.1371/journal.pone.0064880 (PMC3677938; doi:10.1371/journal.pone.0064880)
Supplement: Table S2 — Gene basal expression in the P19wt, P19Brd4(−) or P19Af9(−) background. Genes that were modulated with FC>2 at least in one condition (shAF9 or shBrd4 vs wtP19) were identified by data analysis at the gene level in Genespring v12.0. The gene list was exported as a text file from this software. Gene expression levels in wtP19 were set to arbitrarily set to 1 and gene expression levels observed in either the AF9- or the BRD4-depleted background were expressed relative to this control. A heatmap corresponding to up- or down-regulated genes were generated from this worksheet using MeV and appears in the Supporting information files (Fig. S3). (XLSX) [file pone.0064880.s008.xlsx]

## Sheet: Description
Genes that were modulated with FC>2 at least in one condition (shAF9 or shBrd4 vs wtP19) were identified by data analysis at the gene level in Genespring v12.0. The gene list was exported as a text file from this software. Gene expression levels in wtP19 were set to arbitrarily set to 1 and gene expression levels observed in either the AF9- or the BRD4-depleted background were expressed relative …

## Sheet: Basal wt vs shAF9 or shBrd4
GeneSymbol	FC (wt vs AF9)	FC (wt vs Brd4)	Description
Aaas	-1.57802	-2.00122	Mus musculus achalasia. adrenocortical insufficiency. alacrimia (Aaas). mRNA [NM_153416]
Aadac	1.4979	-4.02669	Mus musculus arylacetamide deacetylase (esterase) (Aadac). mRNA [NM_023383]
Aadacl3	-1.32447	3.82494	Mus musculus arylacetamide deacetylase-like 3 (Aadacl3). mRNA [NM_001085503]
Aarsd1	-1.45663	-2.11322	Mus musculus alanyl-tRNA synthetase domain containing 1 (Aarsd1). mRNA [NM_144829]
Aatk	-2.03157	1.12892	Mus musculus apoptosis-associated tyrosine kinase (Aatk). transcript variant 1. mRNA [NM_007377]
Abca17	3.40738	3.77654	Mus musculus ATP-binding cassette. sub-family A (ABC1). member 17 (Abca17). mRNA [NM_001031621]
Abca3	-1.05587	2.28705	Mus musculus ATP-binding cassette. sub-family A (ABC1). member 3 (Abca3). transcript variant 1. mRNA [NM_013855]
Abcb11	-4.82698	1.40493	Mus musculus ATP-binding cassette. sub-family B (MDR/TAP). member 11 (Abcb11). mRNA [NM_021022]
Abcb9	-1.79507	-2.60364	Mus musculus ATP-binding cassette. sub-family B (MDR/TAP). member 9 (Abcb9). mRNA [NM_019875]
Abcc3	-2.35216	-1.97735	Mus musculus ATP-binding cassette. sub-family C (CFTR/MRP). member 3 (Abcc3). mRNA [NM_029600]
Abcc6	-21.0276	-22.759	Mus musculus ATP-binding cassette. sub-family C (CFTR/MRP). member 6 (Abcc6). mRNA [NM_018795]
Abcc9	2.32469	3.08211	Mus musculus ATP-binding cassette. sub-family C (CFTR/MRP). member 9 (Abcc9). transcript variant 2. mRNA [NM_021041]
Abcd2	3.94434	1.51997	Mus musculus ATP-binding cassette. sub-family D (ALD). member 2 (Abcd2). mRNA [NM_011994]
Abcg1	1.19788	-2.02349	Mus musculus ATP-binding cassette. sub-family G (WHITE). member 1 (Abcg1). mRNA [NM_009593]
Abhd16b	-2.31649	-1.85802	Mus musculus abhydrolase domain containing 16B (Abhd16b). mRNA [NM_183181]
Abi3	-4.358	-2.58046	Mus musculus ABI gene family. member 3 (Abi3). transcript variant 1. mRNA [NM_025659]
Abo	2.4052	-1.76506	Mus musculus ABO blood group (transferase A. alpha 1-3-N-acetylgalactosaminyltransferase. transferase B. alpha 1-3-galactosyltransferase) (Abo). mRNA [NM_030718]
Abp1	1.01565	-2.3783	Mus musculus amiloride binding protein 1 (amine oxidase. copper-containing) (Abp1). transcript variant 3. mRNA [NM_029638]
Abt1	-1.01691	2.16495	Mus musculus activator of basal transcription 1 (Abt1). mRNA [NM_013924]
Acacb	-1.54003	-2.50858	Mus musculus acetyl-Coenzyme A carboxylase beta (Acacb). mRNA [NM_133904]
Acap1	-1.36007	-2.60117	Mus musculus ArfGAP with coiled-coil. ankyrin repeat and PH domains 1 (Acap1). mRNA [NM_153788]
Accn1	-3.00613	1.80871	Mus musculus amiloride-sensitive cation channel 1. neuronal (degenerin) (Accn1). transcript variant 1. mRNA [NM_007384]
Accn3	2.15204	1.49942	Mus musculus amiloride-sensitive cation channel 3 (Accn3). mRNA [NM_183000]///amiloride-sensitive cation channel 3 [Source:MGI Symbol;Acc:MGI:2159339] [ENSMUST00000115065]
Ace2	-2.40687	-1.54009	Mus musculus angiotensin I converting enzyme (peptidyl-dipeptidase A) 2 (Ace2). transcript variant 1. mRNA [NM_001130513]
Acer1	-3.16362	-4.18687	Mus musculus alkaline ceramidase 1 (Acer1). mRNA [NM_175731]
Acer2	19.5323	-1.2858	Mus musculus alkaline ceramidase 2 (Acer2). mRNA [NM_139306]
Acin1	-1.94551	-2.66346	Mus musculus apoptotic chromatin condensation inducer 1 (Acin1). transcript variant 2. mRNA [NM_023190]
Acot11	-2.07948	-1.17321	Mus musculus acyl-CoA thioesterase 11 (Acot11). mRNA [NM_025590]
Acot3	-1.36302	-2.17866	Mus musculus acyl-CoA thioesterase 3 (Acot3). mRNA [NM_134246]
Acoxl	-1.75993	-3.30363	Mus musculus acyl-Coenzyme A oxidase-like (Acoxl). mRNA [NM_028765]
Acsbg1	-2.30605	-1.00325	acyl-CoA synthetase bubblegum family member 1 [Source:MGI Symbol;Acc:MGI:2385656] [ENSMUST00000132914]///Mus musculus acyl-CoA synthetase bubblegum family member 1 (Acsbg1). mRNA [NM_053178]
Acsbg2	3.85436	-1.20637	Mus musculus acyl-CoA synthetase bubblegum family member 2 (Acsbg2). mRNA [NM_001039114]
Acsm1	3.11269	1.8582	Mus musculus acyl-CoA synthetase medium-chain family member 1 (Acsm1). mRNA [NM_054094]
Acss3	-1.04316	2.79303	Mus musculus acyl-CoA synthetase short-chain family member 3 (Acss3). transcript variant 2. mRNA [NM_198636]
Acta1	-3.26634	-1.22953	Mus musculus actin. alpha 1. skeletal muscle (Acta1). mRNA [NM_009606]
Acta2	-4.78916	-1.59476	Mus musculus actin. alpha 2. smooth muscle. aorta (Acta2). mRNA [NM_007392]
Actl7b	-2.55993	-1.34977	Mus musculus actin-like 7b (Actl7b). mRNA [NM_025271]
Actrt2	3.28253	1.02212	Mus musculus actin-related protein T2 (Actrt2). mRNA [NM_028513]
Acy3	-1.80378	-3.21548	Mus musculus aspartoacylase (aminoacylase) 3 (Acy3). mRNA [NM_027857]
Acyp1	1.75956	2.5227	Mus musculus acylphosphatase 1. erythrocyte (common) type (Acyp1). mRNA [NM_025421]///Mus musculus 18-day embryo whole body cDNA. RIKEN full-length enriched library. clone:1110050B14 product:acylphosphatase 1. erythrocyte (common) type. full insert sequence. [AK027969]///acylphosphatase 1. erythrocyte (common) type [Source:MGI Symbol;Acc:MGI:1913454] [ENSMUST00000121930]
Acyp2	1.34619	2.48278	Mus musculus acylphosphatase 2. muscle type (Acyp2). mRNA [NM_029344]///acylphosphatase 2. muscle type [Source:MGI Symbol;Acc:MGI:1922822] [ENSMUST00000074613]
Ada	2.11152	-1.57227	Mus musculus adenosine deaminase (Ada). mRNA [NM_007398]
Adad2	-4.09282	-3.21463	Mus musculus adenosine deaminase domain containing 2 (Adad2). mRNA [NM_029428]
Adal	-4.66764	1.0574	Mus musculus adenosine deaminase-like (Adal). mRNA [NM_029475]
Adam24	4.69109	-1.45107	Mus musculus a disintegrin and metallopeptidase domain 24 (testase 1) (Adam24). mRNA [NM_010086]
Adam26a	2.68203	1.82693	Mus musculus a disintegrin and metallopeptidase domain 26A (testase 3) (Adam26a). mRNA [NM_010085]
Adam30	-1.04829	47.3966	Mus musculus a disintegrin and metallopeptidase domain 30 (Adam30). mRNA [NM_027665]
Adam32	-1.09849	-2.25639	Mus musculus a disintegrin and metallopeptidase domain 32 (Adam32). mRNA [NM_153397]
Adamdec1	1.0211	-3.03788	Mus musculus ADAM-like. decysin 1 (Adamdec1). mRNA [NM_021475]
Adamts2	-2.10375	-1.45579	Mus musculus a disintegrin-like and metallopeptidase (reprolysin type) with thrombospondin type 1 motif. 2 (Adamts2). mRNA [NM_175643]
Adamtsl3	15.847	-1.41355	Mus musculus ADAMTS-like 3 (Adamtsl3). mRNA [NM_001190374]
Adc	-2.97346	-1.53137	Mus musculus arginine decarboxylase (Adc). mRNA [NM_172875]
Add2	-2.20451	-1.9385	Mus musculus adducin 2 (beta) (Add2). mRNA [NM_013458]
Adh4	-2.13026	-3.78096	Mus musculus alcohol dehydrogenase 4 (class II). pi polypeptide (Adh4). mRNA [NM_011996]
Adh6a	-2.1224	-2.86272	Mus musculus alcohol dehydrogenase 6A (class V) (Adh6a). mRNA [NM_026945]
Adhfe1	-1.88928	-2.73377	Mus musculus alcohol dehydrogenase. iron containing. 1 (Adhfe1). nuclear gene encoding mitochondrial protein. transcript variant 1. mRNA [NM_175236]
Adm	-2.65181	-3.21593	Mus musculus adrenomedullin (Adm). mRNA [NM_009627]
Adm2	-2.15123	-3.34338	Mus musculus adrenomedullin 2 (Adm2). mRNA [NM_182928]
Adora1	-2.65811	-1.27174	Mus musculus adenosine A1 receptor (Adora1). transcript variant 1. mRNA [NM_001008533]
Adra1d	-2.09391	-1.84409	Mus musculus adrenergic receptor. alpha 1d (Adra1d). mRNA [NM_013460]
Adra2b	1.81336	2.40001	Mus musculus adrenergic receptor. alpha 2b (Adra2b). mRNA [NM_009633]
Adrb3	-1.53643	-2.02296	Mus musculus adrenergic receptor. beta 3 (Adrb3). mRNA [NM_013462]
Aebp1	-4.00692	-2.41008	Mus musculus AE binding protein 1 (Aebp1). mRNA [NM_009636]
AF366264	-1.18261	6.12268	Mus musculus cDNA sequence AF366264 (AF366264). mRNA [NM_153093]
AF529169	-2.04885	1.18534	Mus musculus cDNA sequence AF529169 (AF529169). mRNA [NM_153509]
Afap1l2	-3.39258	-2.88095	Mus musculus actin filament associated protein 1-like 2 (Afap1l2). transcript variant 3. mRNA [NM_146102]
Aff4	2.57972	2.97627	Mus musculus AF4/FMR2 family. member 4 (Aff4). mRNA [NM_033565]
Afp	-2.28161	-1.48646	Mus musculus alpha fetoprotein (Afp). mRNA [NM_007423]
Aga	-17.1074	1.10201	Mus musculus aspartylglucosaminidase (Aga). transcript variant 1. mRNA [NM_001005847]
Agbl4	1.45954	2.149	Mus musculus adult male testis cDNA. RIKEN full-length enriched library. clone:4931433A01 product:weakly similar to HYPOTHETICAL 55.9 KDA PROTEIN EEED8.6 IN CHROMOSOME II [Caenorhabditis elegans]. full insert sequence. [AK016502]///Mus musculus ATP/GTP binding protein-like 4 (Agbl4). transcript variant 1. mRNA [NM_030231]///Mus musculus 9 days embryo whole body cDNA. RIKEN full-length enriched li…
Ager	-1.27545	4.11165	Mus musculus advanced glycosylation end product-specific receptor (Ager). mRNA [NM_007425]
Agmat	2.15313	2.05557	Mus musculus agmatine ureohydrolase (agmatinase) (Agmat). mRNA [NM_001081408]
Agxt	-1.36036	-5.13657	Mus musculus alanine-glyoxylate aminotransferase (Agxt). mRNA [NM_016702]
Ahsa2	4.20381	4.66565	Mus musculus AHA1. activator of heat shock protein ATPase homolog 2 (yeast) (Ahsa2). mRNA [NM_172391]
Ahsg	-1.52963	-4.64899	Mus musculus alpha-2-HS-glycoprotein (Ahsg). mRNA [NM_013465]
Aicda	-1.09036	-2.64995	Mus musculus activation-induced cytidine deaminase (Aicda). mRNA [NM_009645]
Aim1l	7.3118	-1.50215	Mus musculus absent in melanoma 1-like (Aim1l). mRNA [NM_001162970]
Aim2	-2.42835	-1.33746	Mus musculus absent in melanoma 2 (Aim2). mRNA [NM_001013779]
Aire	1.75147	2.28824	Mus musculus autoimmune regulator (autoimmune polyendocrinopathy candidiasis ectodermal dystrophy) (Aire). mRNA [NM_009646]
Ajap1	-1.27229	-2.36664	Mus musculus adherens junction associated protein 1 (Ajap1). mRNA [NM_001099299]
Ak1	-5.02591	-4.46062	Mus musculus adenylate kinase 1 (Ak1). transcript variant 2. mRNA [NM_001198790]
Ak5	71.5639	1.28622	Mus musculus adenylate kinase 5 (Ak5). mRNA [NM_001081277]
Akap2	-2.80871	-1.69517	Mus musculus A kinase (PRKA) anchor protein 2 (Akap2). transcript variant 2. mRNA [NM_001035532]///Mus musculus A kinase (PRKA) anchor protein 2 (Akap2). transcript variant 1. mRNA [NM_001035533]
Akap4	2.13673	1.07684	Mus musculus A kinase (PRKA) anchor protein 4 (Akap4). transcript variant 2. mRNA [NM_001042542]
Akr1c12	-2.31177	-3.19907	Mus musculus aldo-keto reductase family 1. member C12 (Akr1c12). mRNA [NM_013777]
Akr1c13	2.11995	-1.07646	Mus musculus aldo-keto reductase family 1. member C13 (Akr1c13). mRNA [NM_013778]
Akr1c14	-1.62642	2.96323	Mus musculus aldo-keto reductase family 1. member C14 (Akr1c14). mRNA [NM_134072]
Akr1c19	1.46195	-2.04891	Mus musculus aldo-keto reductase family 1. member C19 (Akr1c19). mRNA [NM_001013785]
Akr1c21	6.96023	-1.65852	Mus musculus aldo-keto reductase family 1. member C21 (Akr1c21). mRNA [NM_029901]
AL117821	1.80012	2.84484	Mus musculus adult male epididymis cDNA. RIKEN full-length enriched library. clone:9230102N05 product:unclassifiable. full insert sequence. [AK136722]
Alas1	-1.54051	-2.04248	Mus musculus aminolevulinic acid synthase 1 (Alas1). mRNA [NM_020559]
Alcam	1.66892	3.6704	Mus musculus activated leukocyte cell adhesion molecule (Alcam). mRNA [NM_009655]
Aldh1a2	-1.16866	-3.4189	Mus musculus aldehyde dehydrogenase family 1. subfamily A2 (Aldh1a2). mRNA [NM_009022]
Aldh1l1	-4.32338	-2.3385	Mus musculus aldehyde dehydrogenase 1 family. member L1 (Aldh1l1). mRNA [NM_027406]
Aldh3a1	2.1844	1.61054	Mus musculus aldehyde dehydrogenase family 3. subfamily A1 (Aldh3a1). transcript variant 1. mRNA [NM_007436]
Aldh3b1	-1.46995	-2.54554	Mus musculus aldehyde dehydrogenase 3 family. member B1 (Aldh3b1). mRNA [NM_026316]
Aldoc	-1.27097	-2.5674	Mus musculus aldolase C. fructose-bisphosphate (Aldoc). mRNA [NM_009657]
Alox12e	1.29402	-2.00086	Mus musculus arachidonate lipoxygenase. epidermal (Alox12e). mRNA [NM_145684]
Alox5	-9.50641	-1.76756	Mus musculus arachidonate 5-lipoxygenase (Alox5). mRNA [NM_009662]
Alox5ap	-2.26784	-3.46415	Mus musculus arachidonate 5-lipoxygenase activating protein (Alox5ap). mRNA [NM_009663]
Als2cr12	2.75496	1.14676	Mus musculus amyotrophic lateral sclerosis 2 (juvenile) chromosome region. candidate 12 (human) (Als2cr12). mRNA [NM_175370]
Alx1	1.18272	2.91046	Mus musculus ALX homeobox 1 (Alx1). mRNA [NM_172553]
Ambp	-1.66524	-2.50947	Mus musculus alpha 1 microglobulin/bikunin (Ambp). mRNA [NM_007443]
Amdhd1	-2.2552	-1.98389	Mus musculus amidohydrolase domain containing 1 (Amdhd1). mRNA [NM_027908]
Amica1	1.92611	-3.36457	Mus musculus adhesion molecule. interacts with CXADR antigen 1 (Amica1). mRNA [NM_001005421]
Amot	2.01162	-1.13216	Mus musculus angiomotin (Amot). mRNA [NM_153319]
Ampd1	-2.09493	-2.73506	Mus musculus adenosine monophosphate deaminase 1 (Ampd1). mRNA [NM_001033303]
Ampd3	-1.43974	-2.21082	Mus musculus adenosine monophosphate deaminase 3 (Ampd3). mRNA [NM_009667]///Mus musculus NOD-derived CD11c +ve dendritic cells cDNA. RIKEN full-length enriched library. clone:F630324F06 product:AMP deaminase 3. full insert sequence. [AK171276]
Amy1	1.19648	2.07455	Mus musculus amylase 1. salivary (Amy1). transcript variant 1. mRNA [NM_007446]
Angpt2	1.26537	7.27407	Mus musculus angiopoietin 2 (Angpt2). mRNA [NM_007426]
Angptl4	-4.92535	-3.7589	Mus musculus angiopoietin-like 4 (Angptl4). mRNA [NM_020581]
Angptl7	4.65157	-1.55582	Mus musculus angiopoietin-like 7 (Angptl7). mRNA [NM_001039554]
Ank1	1.03225	2.65627	Mus musculus ankyrin 1. erythroid (Ank1). transcript variant 1. mRNA [NM_001110783]
Ankdd1a	5.7797	1.66029	ankyrin repeat and death domain containing 1A [Source:MGI Symbol;Acc:MGI:2686319] [ENSMUST00000061766]
Ankrd1	-44.7771	-60.3967	Mus musculus ankyrin repeat domain 1 (cardiac muscle) (Ankrd1). mRNA [NM_013468]
Ankrd35	-2.44863	-1.7816	Mus musculus ankyrin repeat domain 35 (Ankrd35). mRNA [NM_001081139]
Ankrd5	2.80665	1.89052	ankyrin repeat domain 5 [Source:MGI Symbol;Acc:MGI:2441685] [ENSMUST00000154343]///Mus musculus ankyrin repeat domain 5 (Ankrd5). mRNA [NM_175667]
Ankrd52	-1.08702	-2.69	Mus musculus ankyrin repeat domain 52 (Ankrd52). mRNA [NM_172790]
Ankrd53	-2.09923	-1.3112	Mus musculus ankyrin repeat domain 53 (Ankrd53). mRNA [NM_029245]
Ankrd60	-1.35154	-3.6679	Mus musculus ankyrin repeat domain 60 (Ankrd60). transcript variant 1. mRNA [NM_027303]
Anks4b	-1.03593	3.29985	Mus musculus ankyrin repeat and sterile alpha motif domain containing 4B (Anks4b). mRNA [NM_028085]
Anks6	2.43335	2.64114	Mus musculus ankyrin repeat and sterile alpha motif domain containing 6 (Anks6). mRNA [NM_001024136]
Ano1	-3.41265	-1.27094	Mus musculus anoctamin 1. calcium activated chloride channel (Ano1). transcript variant 1. mRNA [NM_178642]
Ano4	1.12723	2.54604	Mus musculus anoctamin 4 (Ano4). mRNA [NM_178773]
Ano9	-2.65447	-5.4213	Mus musculus anoctamin 9 (Ano9). mRNA [NM_178381]
Anp32a	-1.0376	2.4256	Mus musculus acidic (leucine-rich) nuclear phosphoprotein 32 family. member A (Anp32a). mRNA [NM_009672]
Anp32e	-1.09439	23.4011	Mus musculus acidic (leucine-rich) nuclear phosphoprotein 32 family. member E (Anp32e). mRNA [NM_023210]
Anubl1	4.59588	-1.55199	Mus musculus AN1. ubiquitin-like. homolog (Xenopus laevis) (Anubl1). mRNA [NM_001081317]
Anxa1	-10.6193	-3.67207	Mus musculus annexin A1 (Anxa1). mRNA [NM_010730]
Anxa11	2.14648	-2.69905	Mus musculus annexin A11 (Anxa11). mRNA [NM_013469]
Anxa2	-2.24493	-2.89907	Mus musculus annexin A2 (Anxa2). mRNA [NM_007585]
Aoah	-2.26716	-1.15495	Mus musculus acyloxyacyl hydrolase (Aoah). mRNA [NM_012054]
Aox3	-1.70983	-2.55209	Mus musculus aldehyde oxidase 3 (Aox3). mRNA [NM_023617]
Ap1m2	-8.6177	-13.6839	Mus musculus adaptor protein complex AP-1. mu 2 subunit (Ap1m2). transcript variant 2. mRNA [NM_009678]
Apba1	-5.02046	-13.5494	Mus musculus amyloid beta (A4) precursor protein binding. family A. member 1 (Apba1). mRNA [NM_177034]
Apba3	-1.55308	-2.34312	Mus musculus amyloid beta (A4) precursor protein-binding. family A. member 3 (Apba3). mRNA [NM_018758]
Apcs	-2.77702	-2.80874	Mus musculus serum amyloid P-component (Apcs). mRNA [NM_011318]
Apeg3	-6.98806	-11.2446	Mus musculus antisense transcript gene of Peg3 (Apeg3). antisense RNA [NR_023846]
Aplnr	16.7932	1.96917	Mus musculus apelin receptor (Aplnr). mRNA [NM_011784]
Aplp1	-1.285	-2.09978	Mus musculus amyloid beta (A4) precursor-like protein 1 (Aplp1). mRNA [NM_007467]
Apoa2	2.17868	2.05567	Mus musculus apolipoprotein A-II (Apoa2). mRNA [NM_013474]
Apoc1	-8.30821	-8.06936	Mus musculus apolipoprotein C-I (Apoc1). transcript variant 1. mRNA [NM_007469]
Apoc3	2.87138	3.1039	apolipoprotein C-III [Source:MGI Symbol;Acc:MGI:88055] [ENSMUST00000118649]///Mus musculus apolipoprotein C-III (Apoc3). mRNA [NM_023114]
Apoe	-1.28117	-2.01107	Mus musculus apolipoprotein E (Apoe). mRNA [NM_009696]
Apol7a	-1.99146	-3.76755	Mus musculus apolipoprotein L 7a (Apol7a). transcript variant 1. mRNA [NM_029419]
Apol7c	-1.78292	-2.72531	Mus musculus apolipoprotein L 7c (Apol7c). mRNA [NM_175391]
Apol7d	1.55826	-3.2414	Mus musculus 12 days embryo female mullerian duct includes surrounding region cDNA. RIKEN full-length enriched library. clone:6820407J23 product:hypothetical Arginine-rich region profile containing protein. full insert sequence. [AK135370]///Mus musculus 13 days embryo heart cDNA. RIKEN full-length enriched library. clone:D330010C13 product:unclassifiable. full insert sequence. [AK052223]
Apold1	-3.60868	-4.81113	Mus musculus apolipoprotein L domain containing 1 (Apold1). mRNA [NM_001109914]
Aprt	-1.41904	-2.04372	Mus musculus adenine phosphoribosyl transferase (Aprt). mRNA [NM_009698]
Aqp3	-2.79916	-3.58683	Mus musculus aquaporin 3 (Aqp3). mRNA [NM_016689]
Aqp5	-10.8957	-2.13408	Mus musculus aquaporin 5 (Aqp5). mRNA [NM_009701]
Aqp6	-2.36877	-3.55086	Mus musculus aquaporin 6 (Aqp6). mRNA [NM_175087]
Ar	1.74337	2.63601	Mus musculus androgen receptor (Ar). mRNA [NM_013476]
Arc	-1.636	-2.26522	Mus musculus activity regulated cytoskeletal-associated protein (Arc). mRNA [NM_018790]
Arfip1	2.08581	2.67065	Mus musculus ADP-ribosylation factor interacting protein 1 (Arfip1). mRNA [NM_001081093]
Arg1	-2.17832	-5.59747	Mus musculus arginase. liver (Arg1). mRNA [NM_007482]
Arg2	1.89186	2.74456	Mus musculus arginase type II (Arg2). mRNA [NM_009705]
Arhgap19	2.06081	2.60084	Mus musculus Rho GTPase activating protein 19 (Arhgap19). transcript variant 1. mRNA [NM_027667]
Arhgap22	-1.47105	-2.81482	Mus musculus Rho GTPase activating protein 22 (Arhgap22). mRNA [NM_153800]
Arhgap31	-4.24601	-1.29078	Mus musculus Rho GTPase activating protein 31 (Arhgap31). mRNA [NM_020260]
Arhgap36	1.14009	3.83964	Mus musculus Rho GTPase activating protein 36 (Arhgap36). mRNA [NM_001081123]
Arhgap40	-2.78356	-1.7272	Mus musculus Rho GTPase activating protein 40 (Arhgap40). mRNA [NM_001145015]
Arhgap8	-1.47747	-2.08326	Mus musculus Rho GTPase activating protein 8 (Arhgap8). transcript variant 3. mRNA [NM_028455]
Arhgap9	-2.96895	-3.4473	Mus musculus Rho GTPase activating protein 9 (Arhgap9). mRNA [NM_146011]
Arhgdig	-1.73726	-2.17286	Mus musculus Rho GDP dissociation inhibitor (GDI) gamma (Arhgdig). mRNA [NM_008113]
Arhgef16	-2.15232	-4.80166	Mus musculus Rho guanine nucleotide exchange factor (GEF) 16 (Arhgef16). mRNA [NM_001112744]
Arhgef9	-3.03559	-1.36555	Mus musculus CDC42 guanine nucleotide exchange factor (GEF) 9 (Arhgef9). mRNA [NM_001033329]
Arid5a	-1.74057	-2.58987	Mus musculus AT rich interactive domain 5A (MRF1-like) (Arid5a). transcript variant 1. mRNA [NM_001172205]
Arl11	-2.91319	-5.10883	Mus musculus ADP-ribosylation factor-like 11 (Arl11). mRNA [NM_177337]
Arl13a	-7.15853	-10.9367	Mus musculus ADP-ribosylation factor-like 13A (Arl13a). mRNA [NM_028947]
Arl4d	-1.65157	-2.27006	Mus musculus ADP-ribosylation factor-like 4D (Arl4d). mRNA [NM_025404]
Arsa	2.12466	1.1698	Mus musculus arylsulfatase A (Arsa). mRNA [NM_009713]
Arsj	-3.99952	-5.33691	Mus musculus arylsulfatase J (Arsj). mRNA [NM_173451]
Art2b	-1.87067	-2.36192	Mus musculus ADP-ribosyltransferase 2b (Art2b). mRNA [NM_019915]
Art5	-3.17597	-1.90012	Mus musculus ADP-ribosyltransferase 5 (Art5). mRNA [NM_007491]
Artn	-1.6444	-2.07949	Mus musculus artemin (Artn). mRNA [NM_009711]
As3mt	-9.61455	-10.3917	Mus musculus arsenic (+3 oxidation state) methyltransferase (As3mt). mRNA [NM_020577]
Asah2	2.47709	-1.29177	Mus musculus N-acylsphingosine amidohydrolase 2 (Asah2). mRNA [NM_018830]
Asb5	-3.21891	-4.25945	Mus musculus ankyrin repeat and SOCs box-containing 5 (Asb5). mRNA [NM_029569]
Ascl4	-1.07491	-2.52706	Mus musculus achaete-scute complex homolog 4 (Drosophila) (Ascl4). mRNA [NM_001163614]
Aspg	-1.06227	-2.07748	Mus musculus asparaginase homolog (S. cerevisiae) (Aspg). mRNA [NM_001081169]
Asprv1	1.12546	-2.78007	Mus musculus aspartic peptidase. retroviral-like 1 (Asprv1). mRNA [NM_026414]
Ass1	-1.4314	-2.00767	Mus musculus argininosuccinate synthetase 1 (Ass1). mRNA [NM_007494]
Asz1	-7.2376	-9.25508	Mus musculus ankyrin repeat. SAM and basic leucine zipper domain containing 1 (Asz1). mRNA [NM_023729]
Atcay	-2.14803	1.61714	Mus musculus ataxia. cerebellar. Cayman type homolog (human) (Atcay). mRNA [NM_178662]
Atg2a	-1.45755	-2.15387	Mus musculus ATG2 autophagy related 2 homolog A (S. cerevisiae) (Atg2a). mRNA [NM_194348]
Atg9b	2.18952	1.91769	Mus musculus ATG9 autophagy related 9 homolog B (S. cerevisiae) (Atg9b). mRNA [NM_001002897]
Atoh7	-127.155	-195.029	Mus musculus atonal homolog 7 (Drosophila) (Atoh7). mRNA [NM_016864]
Atoh8	-63.9083	-31.2411	Mus musculus atonal homolog 8 (Drosophila) (Atoh8). mRNA [NM_153778]
Atp10a	1.14557	-2.219	Mus musculus ATPase. class V. type 10A (Atp10a). mRNA [NM_009728]
Atp12a	-1.28848	-2.86576	Mus musculus ATPase. H+/K+ transporting. nongastric. alpha polypeptide (Atp12a). mRNA [NM_138652]
Atp1a2	-2.09581	-3.02386	Mus musculus ATPase. Na+/K+ transporting. alpha 2 polypeptide (Atp1a2). mRNA [NM_178405]
Atp4a	-2.01352	-2.63823	Mus musculus ATPase. H+/K+ exchanging. gastric. alpha polypeptide (Atp4a). mRNA [NM_018731]
Atp4b	2.17481	1.45029	Mus musculus ATPase. H+/K+ exchanging. beta polypeptide (Atp4b). mRNA [NM_009724]
Atp5g1	-1.46363	-2.04668	Mus musculus ATP synthase. H+ transporting. mitochondrial F0 complex. subunit c1 (subunit 9) (Atp5g1). nuclear gene encoding mitochondrial protein. transcript variant 2. mRNA [NM_001161419]///ATP synthase. H+ transporting. mitochondrial F0 complex. subunit c1 (subunit 9) [Source:MGI Symbol;Acc:MGI:107653] [ENSMUST00000090541]
Atp6v1g2	2.07226	-1.04559	ATPase. H+ transporting. lysosomal V1 subunit G2 [Source:MGI Symbol;Acc:MGI:1913487] [ENSMUST00000143289]///Mus musculus ATPase. H+ transporting. lysosomal V1 subunit G2 (Atp6v1g2). mRNA [NM_023179]
Atp8a2	1.05108	-2.08183	Mus musculus ATPase. aminophospholipid transporter-like. class I. type 8A. member 2 (Atp8a2). mRNA [NM_015803]
Atp8b2	4.15627	4.17664	Mus musculus ATPase. class I. type 8B. member 2 (Atp8b2). mRNA [NM_001081182]
Atp8b4	3.35534	3.07179	Mus musculus ATPase. class I. type 8B. member 4 (Atp8b4). mRNA [NM_001080944]
Aurkb	31.31	17.4332	Mus musculus aurora kinase B (Aurkb). mRNA [NM_011496]
Avp	-1.66573	-2.92927	Mus musculus arginine vasopressin (Avp). mRNA [NM_009732]
Axin2	2.44321	2.27002	Mus musculus axin2 (Axin2). mRNA [NM_015732]
B3galnt1	1.6086	2.28668	Mus musculus UDP-GalNAc:betaGlcNAc beta 1.3-galactosaminyltransferase. polypeptide 1 (B3galnt1). mRNA [NM_020026]
B3gat1	2.36034	2.41762	Mus musculus beta-1.3-glucuronyltransferase 1 (glucuronosyltransferase P) (B3gat1). mRNA [NM_029792]
B3gnt6	-1.25967	-2.00253	Mus musculus UDP-GlcNAc:betaGal beta-1.3-N-acetylglucosaminyltransferase 6 (core 3 synthase) (B3gnt6). mRNA [NM_001081167]
B3gnt7	1.08879	-2.50843	Mus musculus UDP-GlcNAc:betaGal beta-1.3-N-acetylglucosaminyltransferase 7 (B3gnt7). mRNA [NM_145222]
B4galnt3	-2.34874	-4.37548	Mus musculus beta-1.4-N-acetyl-galactosaminyl transferase 3 (B4galnt3). mRNA [NM_198884]
Baat	-1.05491	4.68435	Mus musculus bile acid-Coenzyme A: amino acid N-acyltransferase (Baat). mRNA [NM_007519]
Bace2	-2.29314	1.09256	Mus musculus beta-site APP-cleaving enzyme 2 (Bace2). mRNA [NM_019517]
Bahcc1	16.5827	2.64295	Mus musculus BAH domain and coiled-coil containing 1 (Bahcc1). mRNA [NM_198423]
Bai2	-2.22634	1.36672	Mus musculus brain-specific angiogenesis inhibitor 2 (Bai2). transcript variant 1. mRNA [NM_173071]
Baiap2l2	2.47958	2.04794	Mus musculus BAI1-associated protein 2-like 2 (Baiap2l2). mRNA [NM_177580]
Banf2	1.64118	2.06334	Mus musculus barrier to autointegration factor 2 (Banf2). transcript variant 1. mRNA [NM_207275]
Barx1	-1.36451	-3.53114	Mus musculus BarH-like homeobox 1 (Barx1). mRNA [NM_007526]
Bbip1	2.20053	1.92201	Mus musculus BBSome interacting protein 1 (Bbip1). transcript variant 1. mRNA [NM_001195338]
Bbox1	-1.41978	-2.15944	Mus musculus butyrobetaine (gamma). 2-oxoglutarate dioxygenase 1 (gamma-butyrobetaine hydroxylase) (Bbox1). mRNA [NM_130452]
BC147527	2.88616	3.02137	Mus musculus cDNA sequence BC147527 (BC147527). mRNA [NM_001037925]
Bcam	-1.62693	-2.4657	Mus musculus basal cell adhesion molecule (Bcam). mRNA [NM_020486]
Bcan	-2.12868	1.5225	Mus musculus brevican (Bcan). transcript variant 1. mRNA [NM_007529]///Mus musculus brevican (Bcan). transcript variant 2. mRNA [NM_001109758]
Bcat2	-1.46801	-2.38505	Mus musculus branched chain aminotransferase 2. mitochondrial (Bcat2). nuclear gene encoding mitochondrial protein. mRNA [NM_009737]
Bche	2.3194	1.33587	Mus musculus butyrylcholinesterase (Bche). mRNA [NM_009738]
Bcl11a	-2.00162	-1.06863	Mus musculus B-cell CLL/lymphoma 11A (zinc finger protein) (Bcl11a). transcript variant 4. mRNA [NM_001242934]///Mus musculus B-cell CLL/lymphoma 11A (zinc finger protein) (Bcl11a). transcript variant 1. mRNA [NM_016707]///B-cell CLL/lymphoma 11A (zinc finger protein) [Source:MGI Symbol;Acc:MGI:106190] [ENSMUST00000109516]
Bcl11b	-2.14737	-1.5064	Mus musculus B-cell leukemia/lymphoma 11B (Bcl11b). transcript variant 2. mRNA [NM_021399]///Mus musculus B-cell leukemia/lymphoma 11B (Bcl11b). transcript variant 1. mRNA [NM_001079883]
Bcl2l14	-5.33091	-4.56073	Mus musculus BCL2-like 14 (apoptosis facilitator) (Bcl2l14). mRNA [NM_025778]
Bcl2l15	-1.20547	-2.51096	Mus musculus BCLl2-like 15 (Bcl2l15). transcript variant 1. mRNA [NM_001142959]///Mus musculus BCLl2-like 15 (Bcl2l15). transcript variant 2. mRNA [NM_001142960]
Bcl9	-1.46583	-2.15477	B-cell CLL/lymphoma 9 [Source:MGI Symbol;Acc:MGI:1924828] [ENSMUST00000046521]///Mus musculus B-cell CLL/lymphoma 9 (Bcl9). mRNA [NM_029933]
Bco2	2.07895	2.67144	Mus musculus beta-carotene oxygenase 2 (Bco2). mRNA [NM_133217]
Bean1	-1.6045	2.09263	Mus musculus brain expressed. associated with Nedd4. 1 (Bean1). transcript variant 1. mRNA [NM_001141922]
Begain	-2.10843	-1.36555	Mus musculus brain-enriched guanylate kinase-associated (Begain). mRNA [NM_001163175]
Best3	6.06126	-1.35983	Mus musculus bestrophin 3 (Best3). mRNA [NM_001007583]
Bex6	9.74367	13.7967	Mus musculus brain expressed gene 6 (Bex6). mRNA [NM_001033539]
Bfsp1	-3.29502	-4.73641	Mus musculus beaded filament structural protein 1. in lens-CP94 (Bfsp1). mRNA [NM_009751]
Bfsp2	-2.04535	1.08505	Mus musculus beaded filament structural protein 2. phakinin (Bfsp2). mRNA [NM_001002896]
Bhlha9	2.2454	1.74632	Mus musculus basic helix-loop-helix family. member a9 (Bhlha9). mRNA [NM_177182]
Bhlhe41	-1.94652	7.31861	Mus musculus basic helix-loop-helix family. member e41 (Bhlhe41). mRNA [NM_024469]
Bhmt	5.26659	1.68269	Mus musculus betaine-homocysteine methyltransferase (Bhmt). mRNA [NM_016668]///betaine-homocysteine methyltransferase [Source:MGI Symbol;Acc:MGI:1339972] [ENSMUST00000124193]
Bhmt2	-2.94886	-4.35047	Mus musculus betaine-homocysteine methyltransferase 2 (Bhmt2). mRNA [NM_022884]
Bik	-2.30186	-2.04455	Mus musculus BCL2-interacting killer (Bik). mRNA [NM_007546]
Bin1	-1.14557	2.16024	Mus musculus bridging integrator 1 (Bin1). transcript variant 1. mRNA [NM_009668]
Blnk	-1.12593	-2.55005	Mus musculus B-cell linker (Blnk). mRNA [NM_008528]
Bmp10	2.09901	1.77834	Mus musculus bone morphogenetic protein 10 (Bmp10). mRNA [NM_009756]
Bmp5	-2.02362	-4.778	Mus musculus bone morphogenetic protein 5 (Bmp5). mRNA [NM_007555]
Bmp7	2.04002	-1.21325	Mus musculus bone morphogenetic protein 7 (Bmp7). mRNA [NM_007557]
Bmp8b	-2.78545	-1.44639	Mus musculus bone morphogenetic protein 8b (Bmp8b). mRNA [NM_007559]
Bmper	-2.09564	-1.24799	Mus musculus BMP-binding endothelial regulator (Bmper). mRNA [NM_028472]
Bnc1	1.38109	3.06148	Mus musculus basonuclin 1 (Bnc1). mRNA [NM_007562]
Bnipl	26.9488	-1.60762	Mus musculus BCL2/adenovirus E1B 19kD interacting protein like (Bnipl). transcript variant 1. mRNA [NM_134253]///Mus musculus BCL2/adenovirus E1B 19kD interacting protein like (Bnipl). transcript variant 2. mRNA [NM_001168356]
Boc	1.2829	2.07582	Mus musculus biregional cell adhesion molecule-related/down-regulated by oncogenes (Cdon) binding protein (Boc). mRNA [NM_172506]
Bop1	-1.59936	-2.25694	Mus musculus block of proliferation 1 (Bop1). mRNA [NM_013481]
Bpi	-3.69992	-3.7812	Mus musculus bactericidal permeablility increasing protein (Bpi). mRNA [NM_177850]
Bpil1	1.16802	2.12117	Mus musculus bactericidal/permeability-increasing protein-like 1 (Bpil1). mRNA [NM_025631]
Brd4	-1.30119	-3.23748	Mus musculus bromodomain containing 4 (Brd4). transcript variant 2. mRNA [NM_198094]
Brdt	3.02296	1.05847	Mus musculus bromodomain. testis-specific (Brdt). transcript variant 2. mRNA [NM_001079873]///Mus musculus bromodomain. testis-specific (Brdt). transcript variant 1. mRNA [NM_054054]
Bsn	-2.77276	2.8137	Mus musculus bassoon (Bsn). mRNA [NM_007567]
Bsph1	2.66641	1.21921	Mus musculus binder of sperm protein homolog 1 (Bsph1). mRNA [NM_001033418]
Bspry	-1.40697	-4.69034	Mus musculus B-box and SPRY domain containing (Bspry). mRNA [NM_138653]
Bst2	-1.49855	-3.1919	Mus musculus bone marrow stromal cell antigen 2 (Bst2). mRNA [NM_198095]
Btbd17	-2.28491	1.61923	Mus musculus BTB (POZ) domain containing 17 (Btbd17). mRNA [NM_028055]
Btbd3	1.50682	2.04334	Mus musculus BTB (POZ) domain containing 3 (Btbd3). transcript variant 1. mRNA [NM_145534]
Btnl2	2.24689	2.03152	Mus musculus butyrophilin-like 2 (Btnl2). mRNA [NM_079835]
Btnl5	1.51163	2.04159	Mus musculus butyrophilin-like 5 (Btnl5). non-coding RNA [NR_004051]
C1ql1	-1.11669	-2.87872	Mus musculus complement component 1. q subcomponent-like 1 (C1ql1). mRNA [NM_011795]
C1ql2	-2.27735	1.08271	Mus musculus complement component 1. q subcomponent-like 2 (C1ql2). mRNA [NM_207233]
C1qtnf1	-1.37642	-2.23225	Mus musculus C1q and tumor necrosis factor related protein 1 (C1qtnf1). transcript variant 1. mRNA [NM_001204129]
C1qtnf4	-2.04255	-1.66801	Mus musculus C1q and tumor necrosis factor related protein 4 (C1qtnf4). mRNA [NM_026161]
C1qtnf6	-3.05369	-1.35885	Mus musculus C1q and tumor necrosis factor related protein 6 (C1qtnf6). transcript variant 3. mRNA [NM_001204153]
C1qtnf7	2.50757	2.86663	C1q and tumor necrosis factor related protein 7 [Source:MGI Symbol;Acc:MGI:1925911] [ENSMUST00000076939]///Mus musculus C1q and tumor necrosis factor related protein 7 (C1qtnf7). transcript variant 1. mRNA [NM_001135172]
C1rb	1.28395	-2.61133	Mus musculus complement component 1. r subcomponent B (C1rb). mRNA [NM_001113356]
C2cd2	-1.36838	2.0109	Mus musculus C2 calcium-dependent domain containing 2 (C2cd2). mRNA [NM_174847]
C2cd4b	-1.84017	-2.22669	Mus musculus C2 calcium-dependent domain containing 4B (C2cd4b). mRNA [NM_001081314]
C2cd4d	4.62817	3.00733	Mus musculus C2 calcium-dependent domain containing 4D (C2cd4d). mRNA [NM_001136117]
C3ar1	-1.20929	3.55799	Mus musculus complement component 3a receptor 1 (C3ar1). mRNA [NM_009779]
C7	-2.05689	-1.41724	complement component 7 [Source:MGI Symbol;Acc:MGI:88235] [ENSMUST00000110689]
Cabp2	1.62838	2.15286	Mus musculus calcium binding protein 2 (Cabp2). transcript variant 1. mRNA [NM_013878]
Cabp4	-1.10135	-2.15233	Mus musculus calcium binding protein 4 (Cabp4). mRNA [NM_144532]
Cabyr	2.06702	1.91268	Mus musculus calcium-binding tyrosine-(Y)-phosphorylation regulated (fibrousheathin 2) (Cabyr). transcript variant 1. mRNA [NM_027687]
Cacna1d	-1.67655	-2.12812	Mus musculus calcium channel. voltage-dependent. L type. alpha 1D subunit (Cacna1d). transcript variant 2. mRNA [NM_001083616]
Cacna1s	2.69447	-2.44904	Mus musculus calcium channel. voltage-dependent. L type. alpha 1S subunit (Cacna1s). transcript variant 2. mRNA [NM_001081023]
Cacna2d3	3.69116	1.62758	Mus musculus calcium channel. voltage-dependent. alpha2/delta subunit 3 (Cacna2d3). mRNA [NM_009785]
Cacna2d4	-1.33919	-3.45618	Mus musculus calcium channel. voltage-dependent. alpha 2/delta subunit 4 (Cacna2d4). mRNA [NM_001033382]
Cacng4	-2.0216	1.51659	Mus musculus calcium channel. voltage-dependent. gamma subunit 4 (Cacng4). mRNA [NM_019431]
Cacng6	2.58635	2.27453	Mus musculus calcium channel. voltage-dependent. gamma subunit 6 (Cacng6). mRNA [NM_133183]
Cadm2	-2.39088	-1.13194	Mus musculus cell adhesion molecule 2 (Cadm2). transcript variant 1. mRNA [NM_178721]
Cadm3	-2.77639	-1.19387	Mus musculus cell adhesion molecule 3 (Cadm3). mRNA [NM_053199]
Cadps2	1.22826	2.78367	Ca2+-dependent activator protein for secretion 2 [Source:MGI Symbol;Acc:MGI:2443963] [ENSMUST00000115355]///Ca2+-dependent activator protein for secretion 2 [Source:MGI Symbol;Acc:MGI:2443963] [ENSMUST00000115356]///Mus musculus Ca2+-dependent activator protein for secretion 2 (Cadps2). mRNA [NM_153163]
Calcb	-1.11134	3.66144	Mus musculus calcitonin-related polypeptide. beta (Calcb). mRNA [NM_054084]
Calcoco2	-2.04667	-1.5367	Mus musculus calcium binding and coiled-coil domain 2 (Calcoco2). transcript variant 2. mRNA [NM_001100177]///Mus musculus calcium binding and coiled-coil domain 2 (Calcoco2). transcript variant 1. mRNA [NM_029755]
Calhm1	2.09154	1.03536	Mus musculus calcium homeostasis modulator 1 (Calhm1). mRNA [NM_001081271]
Calhm2	-2.39865	-3.33343	Mus musculus calcium homeostasis modulator 2 (Calhm2). mRNA [NM_133746]
Calml4	84.8905	-1.54563	Mus musculus calmodulin-like 4 (Calml4). transcript variant 1. mRNA [NM_138304]
Camk1g	-1.36355	-2.89886	Mus musculus calcium/calmodulin-dependent protein kinase I gamma (Camk1g). mRNA [NM_144817]
Camk2n1	-2.03027	1.37516	Mus musculus calcium/calmodulin-dependent protein kinase II inhibitor 1 (Camk2n1). mRNA [NM_025451]
Camk4	1.27949	2.16053	Mus musculus calcium/calmodulin-dependent protein kinase IV (Camk4). mRNA [NM_009793]
Capg	-1.80757	-3.05571	Mus musculus capping protein (actin filament). gelsolin-like (Capg). transcript variant 1. mRNA [NM_007599]
Capn12	-2.19592	-2.76693	Mus musculus calpain 12 (Capn12). mRNA [NM_001110807]
Capn3	-2.40049	1.05273	Mus musculus calpain 3 (Capn3). transcript variant c. mRNA [NM_001177799]///Mus musculus calpain 3 (Capn3). transcript variant a. mRNA [NM_007601]
Caps2	-1.01882	-2.15166	Mus musculus calcyphosphine 2 (Caps2). mRNA [NM_178278]
Capsl	-2.9709	-2.62462	Mus musculus calcyphosine-like (Capsl). mRNA [NM_029341]
Car1	2.08546	2.17873	Mus musculus carbonic anhydrase 1 (Car1). transcript variant 1. mRNA [NM_009799]
Car12	-8.01182	-11.0486	Mus musculus carbonic anyhydrase 12 (Car12). mRNA [NM_178396]
Car8	-2.4178	-3.15211	Mus musculus carbonic anhydrase 8 (Car8). mRNA [NM_007592]
Casp7	2.68547	-1.17455	Mus musculus caspase 7 (Casp7). mRNA [NM_007611]
Casr	-1.21259	2.35712	Mus musculus calcium-sensing receptor (Casr). mRNA [NM_013803]
Catsperb	-10.7524	2.64168	Mus musculus cation channel. sperm-associated. beta (Catsperb). mRNA [NM_173023]
Cav3	2.93027	-1.49198	Mus musculus caveolin 3 (Cav3). mRNA [NM_007617]
Cbfa2t3	1.61015	2.23484	Mus musculus core-binding factor. runt domain. alpha subunit 2. translocated to. 3 (human) (Cbfa2t3). transcript variant 2. mRNA [NM_001109873]///Mus musculus core-binding factor. runt domain. alpha subunit 2. translocated to. 3 (human) (Cbfa2t3). transcript variant 1. mRNA [NM_009824]
Cblc	-1.90182	-4.9081	Mus musculus Casitas B-lineage lymphoma c (Cblc). transcript variant 1. mRNA [NM_023224]///Mus musculus Casitas B-lineage lymphoma c (Cblc). transcript variant 2. mRNA [NM_001161844]
Cbln1	-1.03161	2.73549	Mus musculus cerebellin 1 precursor protein. mRNA (cDNA clone IMAGE:5684648). partial cds. [BC051956]///Mus musculus cerebellin 1 precursor protein (Cbln1). mRNA [NM_019626]
Cbr3	-2.66833	-1.66116	Mus musculus carbonyl reductase 3 (Cbr3). mRNA [NM_173047]
Cbx7	2.37454	2.12925	Mus musculus adult male corpora quadrigemina cDNA. RIKEN full-length enriched library. clone:B230307D15 product:CHROMOBOX PROTEIN HOMOLOG 7 homolog [Homo sapiens]. full insert sequence. [AK045714]///Mus musculus chromobox homolog 7 (Cbx7). mRNA [NM_144811]
Cbx8	-1.04188	2.05846	Mus musculus chromobox homolog 8 (Drosophila Pc class) (Cbx8). mRNA [NM_013926]
Cc2d2b	-2.12027	-2.56797	PREDICTED: Mus musculus coiled-coil and C2 domain containing 2B (Cc2d2b). mRNA [XM_001000795]
Ccbp2	-3.85435	-3.76106	Mus musculus chemokine binding protein 2 (Ccbp2). mRNA [NM_021609]
Ccdc103	-2.20288	-1.25492	Mus musculus coiled-coil domain containing 103 (Ccdc103). mRNA [NM_028492]
Ccdc106	-2.56921	-1.71102	Mus musculus coiled-coil domain containing 106 (Ccdc106). mRNA [NM_146178]
Ccdc11	-3.06067	-8.2768	Mus musculus coiled-coil domain containing 11 (Ccdc11). transcript variant 1. mRNA [NM_028948]
Ccdc110	-3.55134	-6.30253	Mus musculus coiled-coil domain containing 110 (Ccdc110). mRNA [NM_001033246]
Ccdc113	-4.03188	-2.59438	Mus musculus coiled-coil domain containing 113 (Ccdc113). mRNA [NM_172914]
Ccdc116	-2.02952	-1.70993	Mus musculus coiled-coil domain containing 116 (Ccdc116). transcript variant 2. mRNA [NM_029779]
Ccdc122	1.75471	2.93355	Mus musculus coiled-coil domain containing 122 (Ccdc122). mRNA [NM_175369]
Ccdc125	-2.10697	-1.2966	Mus musculus coiled-coil domain containing 125 (Ccdc125). transcript variant A. mRNA [NM_183115]
Ccdc136	-1.47212	2.01177	Mus musculus coiled-coil domain containing 136 (Ccdc136). transcript variant 2. mRNA [NM_001201378]///coiled-coil domain containing 136 [Source:MGI Symbol;Acc:MGI:1918128] [ENSMUST00000166874]
Ccdc153	-2.36008	-1.42935	Mus musculus coiled-coil domain containing 153 (Ccdc153). mRNA [NM_001081369]
Ccdc154	-3.27052	-4.17348	Mus musculus coiled-coil domain containing 154 (Ccdc154). mRNA [NM_001079929]
Ccdc162	-44.3252	-63.3736	Mus musculus coiled-coil domain containing 162 (Ccdc162). mRNA [NM_001177571]///coiled-coil domain containing 162 [Source:MGI Symbol;Acc:MGI:1923223] [ENSMUST00000160002]
Ccdc163	-2.33248	-1.72428	Mus musculus coiled-coil domain containing 163 (Ccdc163). mRNA [NM_026714]
Ccdc164	-3.7544	-3.35808	Mus musculus coiled-coil domain containing 164 (Ccdc164). mRNA [NM_001033460]
Ccdc17	-1.76186	-2.28565	Mus musculus coiled-coil domain containing 17 (Ccdc17). mRNA [NM_001037916]
Ccdc19	-4.4255	-1.16757	Mus musculus coiled-coil domain containing 19 (Ccdc19). mRNA [NM_027972]
Ccdc21	-2.08835	-1.48257	Mus musculus coiled-coil domain containing 21 (Ccdc21). mRNA [NM_144527]
Ccdc36	-5.63732	-1.19878	Mus musculus coiled-coil domain containing 36 (Ccdc36). mRNA [NM_001135198]
Ccdc37	-3.05268	-6.59826	Mus musculus coiled-coil domain containing 37 (Ccdc37). mRNA [NM_173775]
Ccdc46	1.73473	2.46887	Mus musculus coiled-coil domain containing 46 (Ccdc46). transcript variant 2. mRNA [NM_029606]
Ccdc62	-5.356	-7.41132	Mus musculus coiled-coil domain containing 62 (Ccdc62). mRNA [NM_001134767]
Ccdc64b	-1.65076	-4.37098	Mus musculus coiled-coil domain containing 64B (Ccdc64b). mRNA [NM_153784]
Ccdc68	-6.06568	-1.00194	Mus musculus coiled-coil domain containing 68 (Ccdc68). mRNA [NM_201362]
Ccdc69	-1.89128	-2.53978	coiled-coil domain containing 69 [Source:MGI Symbol;Acc:MGI:1196234] [ENSMUST00000108880]///Mus musculus coiled-coil domain containing 69 (Ccdc69). mRNA [NM_177471]
Ccdc7	2.48729	-1.44012	Mus musculus coiled-coil domain containing 7 (Ccdc7). transcript variant 1. mRNA [NM_029061]
Ccdc70	-2.93971	-4.17164	Mus musculus coiled-coil domain containing 70 (Ccdc70). mRNA [NM_026459]
Ccdc73	-1.91152	-2.78672	Mus musculus coiled-coil domain containing 73 (Ccdc73). mRNA [NM_177600]
Ccdc74a	-1.04867	5.67769	Mus musculus adult male tongue cDNA. RIKEN full-length enriched library. clone:2310015A05 product:hypothetical protein. full insert sequence. [AK009347]
Ccdc77	-1.58385	-2.00246	Mus musculus coiled-coil domain containing 77 (Ccdc77). mRNA [NM_026028]
Ccdc88b	-4.42183	-4.01539	Mus musculus coiled-coil domain containing 88B (Ccdc88b). mRNA [NM_001081291]
Ccdc89	-1.22517	-2.12744	Mus musculus coiled-coil domain containing 89 (Ccdc89). mRNA [NM_027298]
Ccdc96	-2.59262	1.36518	Mus musculus coiled-coil domain containing 96 (Ccdc96). mRNA [NM_025725]
Cck	-6.10786	-2.63799	Mus musculus cholecystokinin (Cck). mRNA [NM_031161]
Ccl1	2.15024	-1.36452	chemokine (C-C motif) ligand 1 [Source:MGI Symbol;Acc:MGI:98258] [ENSMUST00000108188]///Mus musculus chemokine (C-C motif) ligand 1 (Ccl1). mRNA [NM_011329]
Ccl5	-2.00417	-1.93017	Mus musculus chemokine (C-C motif) ligand 5 (Ccl5). mRNA [NM_013653]
Ccnd1	1.09595	-4.54856	Mus musculus cyclin D1 (Ccnd1). mRNA [NM_007631]
Ccnd2	-1.74249	-2.94527	Mus musculus cyclin D2 (Ccnd2). mRNA [NM_009829]
Ccne2	4.9974	7.15759	Mus musculus cyclin E2 (Ccne2). transcript variant 1. mRNA [NM_001037134]
Ccr10	-1.61901	-2.1251	Mus musculus chemokine (C-C motif) receptor 10 (Ccr10). mRNA [NM_007721]
Ccr1l1	-1.26159	4.33901	Mus musculus chemokine (C-C motif) receptor 1-like 1 (Ccr1l1). mRNA [NM_007718]
Ccr6	2.0401	-1.51425	Mus musculus chemokine (C-C motif) receptor 6 (Ccr6). transcript variant 1. mRNA [NM_009835]
Ccrl1	2.0988	-2.31072	Mus musculus chemokine receptor CCX CKR mRNA. complete cds. alternatively spliced. [AY072938]///Mus musculus chemokine (C-C motif) receptor-like 1 (Ccrl1). mRNA [NM_145700]
Cd163l1	-2.21016	-3.31958	Mus musculus CD163 molecule-like 1 (Cd163l1). mRNA [NM_172909]
Cd164l2	-1.7266	-2.08941	CD164 sialomucin-like 2 [Source:MGI Symbol;Acc:MGI:1916905] [ENSMUST00000150744]///Mus musculus CD164 sialomucin-like 2 (Cd164l2). mRNA [NM_027152]
Cd177	1.69261	2.80198	Mus musculus CD177 antigen (Cd177). mRNA [NM_026862]
Cd1d1	-3.16457	-3.55968	Mus musculus CD1d1 antigen (Cd1d1). mRNA [NM_007639]
Cd2	-1.01761	-3.56606	Mus musculus CD2 antigen (Cd2). mRNA [NM_013486]
Cd200r1	9.58163	-1.4296	Mus musculus CD200 receptor 1 (Cd200r1). mRNA [NM_021325]
Cd209f	-1.94479	-2.95292	Mus musculus CD209f antigen (Cd209f). mRNA [NM_026956]
Cd244	3.48981	3.2598	Mus musculus CD244 natural killer cell receptor 2B4 (Cd244). mRNA [NM_018729]
Cd248	-2.37467	-1.21263	Mus musculus CD248 antigen. endosialin (Cd248). mRNA [NM_054042]
Cd27	2.10084	1.34191	Mus musculus CD27 antigen (Cd27). transcript variant 1. mRNA [NM_001033126]
Cd28	2.72265	1.7618	Mus musculus CD28 antigen (Cd28). mRNA [NM_007642]
Cd300c	2.87042	4.0126	Mus musculus CD300C antigen (Cd300c). mRNA [NM_199225]
Cd300ld	2.72258	2.53329	Mus musculus CD300 molecule-like family member d (Cd300ld). mRNA [NM_145437]
Cd33	6.41141	-1.53735	Mus musculus CD33 antigen (Cd33). transcript variant 1. mRNA [NM_001111058]
Cd34	-2.37583	-5.37571	Mus musculus CD34 antigen (Cd34). transcript variant 2. mRNA [NM_133654]
Cd36	2.60959	-1.1946	Mus musculus CD36 antigen (Cd36). transcript variant 2. mRNA [NM_007643]
Cd44	1.68081	2.73062	Mus musculus CD44 antigen (Cd44). transcript variant 1. mRNA [NM_009851]
Cd5	-1.71717	-2.39528	Mus musculus CD5 antigen (Cd5). mRNA [NM_007650]
Cd52	-2.51747	-3.36822	Mus musculus CD52 antigen (Cd52). mRNA [NM_013706]
Cd7	-2.1025	-1.67415	Mus musculus CD7 antigen (Cd7). mRNA [NM_009854]
Cd74	-2.51556	-2.97236	Mus musculus CD74 antigen (invariant polypeptide of major histocompatibility complex. class II antigen-associated) (Cd74). transcript variant 1. mRNA [NM_001042605]
Cd97	-4.00459	-1.80619	Mus musculus CD97 antigen (Cd97). transcript variant 1. mRNA [NM_011925]
Cda	-2.0023	-1.41924	Mus musculus cytidine deaminase (Cda). mRNA [NM_028176]
Cdc42ep1	3.98384	-1.31684	Mus musculus CDC42 effector protein (Rho GTPase binding) 1 (Cdc42ep1). mRNA [NM_027219]
Cdcp1	2.15279	1.99813	Mus musculus CUB domain containing protein 1 (Cdcp1). mRNA [NM_133974]
Cdcp2	-14.826	-20.4003	Mus musculus CUB domain containing protein 2 (Cdcp2). mRNA [NM_172873]
Cdh1	-1.14147	-3.28509	Mus musculus cadherin 1 (Cdh1). mRNA [NM_009864]
Cdh13	-2.04409	-2.83132	Mus musculus cadherin 13 (Cdh13). mRNA [NM_019707]///cadherin 13 [Source:MGI Symbol;Acc:MGI:99551] [ENSMUST00000142551]
Cdh20	-2.21786	1.81218	Mus musculus cadherin 20 (Cdh20). mRNA [NM_011800]
Cdh3	1.82209	-5.11285	Mus musculus cadherin 3 (Cdh3). transcript variant 2. mRNA [NM_007665]
Cdh4	-2.2019	1.04627	Mus musculus cadherin 4 (Cdh4). mRNA [NM_009867]
Cdh5	-1.06092	5.30774	Mus musculus cadherin 5 (Cdh5). mRNA [NM_009868]
Cdh7	-1.19496	3.10903	cadherin 7. type 2 [Source:MGI Symbol;Acc:MGI:2442792] [ENSMUST00000086681]///cadherin 7. type 2 [Source:MGI Symbol;Acc:MGI:2442792] [ENSMUST00000129923]///Mus musculus cadherin 7. type 2 (Cdh7). mRNA [NM_172853]
Cdhr1	-1.11597	-2.77966	Mus musculus cadherin-related family member 1 (Cdhr1). mRNA [NM_130878]
Cdhr3	2.14405	1.78021	Mus musculus cadherin-related family member 3 (Cdhr3). mRNA [NM_001024478]///Mus musculus 10 days neonate cortex cDNA. RIKEN full-length enriched library. clone:A830037N18 product:hypothetical protein. full insert sequence. [AK043828]
Cdk5r2	-3.08542	-1.02991	Mus musculus cyclin-dependent kinase 5. regulatory subunit 2 (p39) (Cdk5r2). mRNA [NM_009872]
Cdk5rap2	-1.95231	-2.25827	Mus musculus CDK5 regulatory subunit associated protein 2 (Cdk5rap2). mRNA [NM_145990]///CDK5 regulatory subunit associated protein 2 [Source:MGI Symbol;Acc:MGI:2384875] [ENSMUST00000144099]
Cdkl3	-2.27476	-1.01152	Mus musculus cyclin-dependent kinase-like 3 (Cdkl3). transcript variant 2. mRNA [NM_153785]///Mus musculus cyclin-dependent kinase-like 3 (Cdkl3). transcript variant 5. mRNA [NM_001166656]///Mus musculus cyclin-dependent kinase-like 3 (Cdkl3). transcript variant 4. mRNA [NM_001166655]
Cdkn1a	-1.51461	-4.6863	Mus musculus cyclin-dependent kinase inhibitor 1A (P21) (Cdkn1a). transcript variant 2. mRNA [NM_001111099]///cyclin-dependent kinase inhibitor 1A (P21) [Source:MGI Symbol;Acc:MGI:104556] [ENSMUST00000122348]///Mus musculus cyclin-dependent kinase inhibitor 1A (P21) (Cdkn1a). transcript variant 1. mRNA [NM_007669]
Cdo1	1.10777	-2.16702	Mus musculus cysteine dioxygenase 1. cytosolic (Cdo1). mRNA [NM_033037]
Cdrt4	3.81035	1.32964	Mus musculus CMT1A duplicated region transcript 4 (Cdrt4). mRNA [NM_025496]
Cdx2	1.24191	-2.22391	Mus musculus caudal type homeobox 2 (Cdx2). mRNA [NM_007673]
Cdyl	-2.52939	-1.1026	Mus musculus chromodomain protein. Y chromosome-like (Cdyl). transcript variant 1. mRNA [NM_009881]
Cdyl2	-3.9406	-1.00488	Mus musculus chromodomain protein. Y chromosome-like 2 (Cdyl2). mRNA [NM_029441]
Ceacam19	-1.64295	-2.30779	Mus musculus carcinoembryonic antigen-related cell adhesion molecule 19 (Ceacam19). mRNA [NM_177036]
Ceacam2	3.54173	-2.09574	Mus musculus carcinoembryonic antigen-related cell adhesion molecule 2 (Ceacam2). transcript variant 3. mRNA [NM_007543]///Mus musculus carcinoembryonic antigen-related cell adhesion molecule 2 (Ceacam2). transcript variant 1. mRNA [NM_001113368]
Cebpe	-3.54811	-4.41945	Mus musculus CCAAT/enhancer binding protein (C/EBP). epsilon (Cebpe). mRNA [NM_207131]
Celf6	2.73887	2.66427	Mus musculus CUGBP. Elav-like family member 6 (Celf6). mRNA [NM_175235]
Cend1	-2.04462	-1.56418	Mus musculus cell cycle exit and neuronal differentiation 1 (Cend1). mRNA [NM_021316]
Cep72	1.07215	2.36838	Mus musculus centrosomal protein 72 (Cep72). mRNA [NM_028959]
Ces1a	-1.53531	-2.24717	Mus musculus carboxylesterase 1A (Ces1a). mRNA [NM_001013764]
Ces1h	4.18622	-1.77954	carboxylesterase 1H [Source:MGI Symbol;Acc:MGI:1922954] [ENSMUST00000098499]
Ces2e	-2.78987	-3.97733	Mus musculus carboxylesterase 2E (Ces2e). transcript variant 1. mRNA [NM_172759]
Cfb	-1.44858	-2.48539	Mus musculus complement factor B (Cfb). transcript variant 1. mRNA [NM_008198]
Cfc1	-2.29876	-5.55154	Mus musculus cripto. FRL-1. cryptic family 1 (Cfc1). mRNA [NM_007685]
Cfd	-2.25606	1.28201	Mus musculus complement factor D (adipsin) (Cfd). mRNA [NM_013459]
Cfhr1	-2.15853	-3.69121	Mus musculus complement factor H-related 1 (Cfhr1). mRNA [NM_015780]
Cga	-1.53849	-2.33202	Mus musculus glycoprotein hormones. alpha subunit (Cga). mRNA [NM_009889]///glycoprotein hormones. alpha subunit [Source:MGI Symbol;Acc:MGI:88390] [ENSMUST00000108130]
Cgnl1	-2.41092	-2.89787	Mus musculus cingulin-like 1 (Cgnl1). mRNA [NM_026599]
Cgref1	-1.62789	-2.49476	Mus musculus cell growth regulator with EF hand domain 1 (Cgref1). transcript variant 1. mRNA [NM_026770]
Ch25h	-1.19779	2.45699	Mus musculus cholesterol 25-hydroxylase (Ch25h). mRNA [NM_009890]
Chac1	-2.70023	-1.43045	Mus musculus ChaC. cation transport regulator-like 1 (E. coli) (Chac1). mRNA [NM_026929]
Chgb	-1.23491	3.33384	Mus musculus chromogranin B (Chgb). mRNA [NM_007694]
Chi3l3	3.2328	1.80008	Mus musculus chitinase 3-like 3 (Chi3l3). mRNA [NM_009892]
Chi3l7	4.07159	-2.42235	chitinase 3-like 7 [Source:MGI Symbol;Acc:MGI:2676649] [ENSMUST00000168688]///chitinase 3-like 7 [Source:MGI Symbol;Acc:MGI:2676649] [ENSMUST00000106751]
Chrna2	2.01304	1.60462	Mus musculus cholinergic receptor. nicotinic. alpha polypeptide 2 (neuronal) (Chrna2). mRNA [NM_144803]
Chrna5	-1.05739	2.17916	Mus musculus cholinergic receptor. nicotinic. alpha polypeptide 5 (Chrna5). mRNA [NM_176844]
Chrnb2	-2.54976	-2.38871	Mus musculus cholinergic receptor. nicotinic. beta polypeptide 2 (neuronal) (Chrnb2). mRNA [NM_009602]
Chrne	-2.28827	-1.22448	Mus musculus cholinergic receptor. nicotinic. epsilon polypeptide (Chrne). mRNA [NM_009603]
Chst9	-1.32655	-3.84627	Mus musculus adult female vagina cDNA. RIKEN full-length enriched library. clone:9930026E19 product:unclassifiable. full insert sequence. [AK036927]///Mus musculus carbohydrate (N-acetylgalactosamine 4-0) sulfotransferase 9 (Chst9). mRNA [NM_199055]
Chsy3	-1.88964	-2.30815	Mus musculus chondroitin sulfate synthase 3 (Chsy3). mRNA [NM_001081328]
Cib3	-2.28147	-3.46167	Mus musculus calcium and integrin binding family member 3 (Cib3). mRNA [NM_001080812]
Cib4	-3.97112	-1.49882	Mus musculus calcium and integrin binding family member 4 (Cib4). mRNA [NM_028483]
Ciita	-4.70252	-5.16358	Mus musculus class II transactivator (Ciita). mRNA [NM_007575]
Cited4	-3.61788	-1.28553	Mus musculus Cbp/p300-interacting transactivator. with Glu/Asp-rich carboxy-terminal domain. 4 (Cited4). mRNA [NM_019563]
Ckap4	1.54135	2.24163	Mus musculus cytoskeleton-associated protein 4 (Ckap4). mRNA [NM_175451]
Ckmt1	2.29207	1.99065	Mus musculus creatine kinase. mitochondrial 1. ubiquitous (Ckmt1). nuclear gene encoding mitochondrial protein. mRNA [NM_009897]
Clca3	-1.67922	-3.07834	Mus musculus chloride channel calcium activated 3 (Clca3). mRNA [NM_017474]
Clca6	-1.7181	-2.50329	Mus musculus chloride channel calcium activated 6 (Clca6). mRNA [NM_207208]
Clcf1	2.84061	3.492	Mus musculus cardiotrophin-like cytokine factor 1 (Clcf1). mRNA [NM_019952]
Clcn1	-1.96038	-2.64688	Mus musculus chloride channel 1 (Clcn1). mRNA [NM_013491]
Clcnka	2.0552	-1.53344	Mus musculus chloride channel Ka (Clcnka). transcript variant 1. mRNA [NM_024412]
Clcnkb	-3.5726	-2.47162	Mus musculus chloride channel Kb (Clcnkb). mRNA [NM_019701]
Cldn11	3.43988	1.50017	Mus musculus claudin 11 (Cldn11). mRNA [NM_008770]
Cldn13	5.4374	-1.05665	Mus musculus claudin 13 (Cldn13). mRNA [NM_020504]
Cldn22	-1.77532	-2.656	Mus musculus claudin 22 (Cldn22). mRNA [NM_029383]
Cldn24	-1.72999	-2.66552	Mus musculus claudin 22-like (Cldn24). mRNA [NM_001111318]
Cldn3	-6.29837	-2.24913	Mus musculus claudin 3 (Cldn3). mRNA [NM_009902]
Cldn5	-2.88199	-2.60919	Mus musculus claudin 5 (Cldn5). mRNA [NM_013805]
Cldn6	1.17373	-8.11858	Mus musculus claudin 6 (Cldn6). mRNA [NM_018777]
Cldn7	-5.71335	-5.22806	Mus musculus claudin 7 (Cldn7). transcript variant 1. mRNA [NM_016887]///claudin 7 [Source:MGI Symbol;Acc:MGI:1859285] [ENSMUST00000060651]
Clec12b	-33.9138	-60.3203	Mus musculus C-type lectin domain family 12. member B (Clec12b). transcript variant 1. mRNA [NM_001204223]
Clec4a2	5.73163	7.63532	Mus musculus C-type lectin domain family 4. member a2 (Clec4a2). transcript variant 1. mRNA [NM_001170333]
Clec4d	1.16247	6.70978	Mus musculus C-type lectin domain family 4. member d (Clec4d). transcript variant 1. mRNA [NM_010819]
Clec4g	-1.06267	2.63843	Mus musculus C-type lectin domain family 4. member g (Clec4g). mRNA [NM_029465]
Clgn	-1.7286	-2.90436	Mus musculus calmegin (Clgn). mRNA [NM_009904]
Clic3	2.23237	1.22836	Mus musculus chloride intracellular channel 3 (Clic3). mRNA [NM_027085]
Clic6	-3.82144	1.13107	Mus musculus chloride intracellular channel 6 (Clic6). nuclear gene encoding mitochondrial protein. mRNA [NM_172469]
Clnk	-6.30034	-1.25952	Mus musculus cytokine-dependent hematopoietic cell linker (Clnk). mRNA [NM_013748]
Clstn3	-1.34456	-2.43409	Mus musculus calsyntenin 3 (Clstn3). mRNA [NM_153508]
Clu	-4.15884	-1.98681	Mus musculus clusterin (Clu). mRNA [NM_013492]
Clvs1	-2.12847	-1.48557	Mus musculus clavesin 1 (Clvs1). mRNA [NM_028940]///clavesin 1 [Source:MGI Symbol;Acc:MGI:1921688] [ENSMUST00000128117]
Clvs2	-1.02548	2.80271	Mus musculus clavesin 2 (Clvs2). mRNA [NM_175448]
Cma2	1.12139	2.136	Mus musculus chymase 2. mast cell (Cma2). mRNA [NM_001024714]
Cnga3	2.73728	1.93208	Mus musculus cyclic nucleotide gated channel alpha 3 (Cnga3). mRNA [NM_009918]
Cnih3	-2.09695	-1.15631	Mus musculus cornichon homolog 3 (Drosophila) (Cnih3). transcript variant 1. mRNA [NM_028408]
Cnn1	-1.57209	-2.84871	Mus musculus calponin 1 (Cnn1). mRNA [NM_009922]
Cnp	-2.39022	-1.15608	Mus musculus 2'.3'-cyclic nucleotide 3' phosphodiesterase (Cnp). transcript variant 2. mRNA [NM_009923]
Cnpy1	1.19039	3.52277	Mus musculus canopy 1 homolog (zebrafish) (Cnpy1). mRNA [NM_175651]
Cnr2	2.8315	2.99707	Mus musculus cannabinoid receptor 2 (macrophage) (Cnr2). mRNA [NM_009924]
Cnrip1	18.0092	-2.51871	Mus musculus cannabinoid receptor interacting protein 1 (Cnrip1). mRNA [NM_029861]
Cntd1	-2.42864	-1.2833	Mus musculus cyclin N-terminal domain containing 1 (Cntd1). mRNA [NM_026562]
Cntn1	1.12939	3.36329	Mus musculus contactin 1 (Cntn1). transcript variant 1. mRNA [NM_001159647]
Cntn3	-1.43067	2.25195	Mus musculus contactin 3 (Cntn3). mRNA [NM_008779]
Cntnap1	2.32122	2.32327	Mus musculus contactin associated protein-like 1 (Cntnap1). mRNA [NM_016782]
Cntnap5c	-62.6892	-82.8376	Mus musculus contactin associated protein-like 5C (Cntnap5c). mRNA [NM_001081653]
Coch	1.11097	2.22055	Mus musculus coagulation factor C homolog (Limulus polyphemus) (Coch). transcript variant 1. mRNA [NM_007728]
Col11a1	2.15003	4.97419	Mus musculus collagen. type XI. alpha 1 (Col11a1). mRNA [NM_007729]
Col15a1	1.03425	2.25953	Mus musculus collagen. type XV. alpha 1 (Col15a1). mRNA [NM_009928]
Col16a1	-1.53143	-2.23827	Mus musculus 12 days embryo spinal ganglion cDNA. RIKEN full-length enriched library. clone:D130054A02 product:similar to COLLAGEN ALPHA 1(XVI) CHAIN PRECURSOR [Homo sapiens]. full insert sequence. [AK051511]///Mus musculus collagen. type XVI. alpha 1 (Col16a1). mRNA [NM_028266]
Col19a1	-3.13568	-2.84488	Mus musculus 2 days neonate sympathetic ganglion cDNA. RIKEN full-length enriched library. clone:7120487B09 product:procollagen. type XIX. alpha 1. full insert sequence. [AK149136]///Mus musculus collagen. type XIX. alpha 1 (Col19a1). mRNA [NM_007733]
Col1a1	-6.74314	-1.62243	Mus musculus collagen. type I. alpha 1 (Col1a1). mRNA [NM_007742]
Col23a1	-9.21424	-7.45343	Mus musculus collagen. type XXIII. alpha 1 (Col23a1). mRNA [NM_153393]
Col27a1	-2.03451	-1.79039	Mus musculus collagen. type XXVII. alpha 1 (Col27a1). mRNA [NM_025685]
Col28a1	2.36591	-1.8332	Mus musculus collagen. type XXVIII. alpha 1 (Col28a1). mRNA [NM_001037865]
Col3a1	-2.57938	1.00641	Mus musculus collagen. type III. alpha 1 (Col3a1). mRNA [NM_009930]
Col4a1	-2.49199	-1.21145	Mus musculus collagen. type IV. alpha 1 (Col4a1). mRNA [NM_009931]
Col4a2	-2.99763	-1.52532	Mus musculus collagen. type IV. alpha 2 (Col4a2). mRNA [NM_009932]
Col5a2	5.38182	1.74906	Mus musculus collagen. type V. alpha 2 (Col5a2). mRNA [NM_007737]
Col5a3	-9.41316	-7.0562	Mus musculus collagen. type V. alpha 3 (Col5a3). mRNA [NM_016919]
Col6a1	-3.84034	-6.29071	Mus musculus collagen. type VI. alpha 1 (Col6a1). mRNA [NM_009933]
Col6a3	-1.06465	-5.29209	collagen. type VI. alpha 3 [Source:MGI Symbol;Acc:MGI:88461] [ENSMUST00000056925]
Col6a6	-1.05048	10.8008	Mus musculus collagen. type VI. alpha 6 (Col6a6). transcript variant 1. mRNA [NM_001102607]///Mus musculus collagen. type VI. alpha 6 (Col6a6). transcript variant 2. mRNA [NM_172927]
Col7a1	-2.59319	-2.32039	Mus musculus collagen. type VII. alpha 1 (Col7a1). mRNA [NM_007738]
Col8a1	-1.14356	4.56955	Mus musculus collagen. type VIII. alpha 1 (Col8a1). mRNA [NM_007739]
Col8a2	-2.33777	-1.22986	Mus musculus collagen. type VIII. alpha 2 (Col8a2). mRNA [NM_199473]
Col9a3	-2.15925	-2.16832	Mus musculus collagen. type IX. alpha 3 (Col9a3). mRNA [NM_009936]
Colec11	-2.868	-4.29019	Mus musculus collectin sub-family member 11 (Colec11). mRNA [NM_027866]
Colec12	2.15741	2.12225	Mus musculus collectin sub-family member 12 (Colec12). mRNA [NM_130449]
Commd7	-4.70077	-1.71927	Mus musculus COMM domain containing 7 (Commd7). transcript variant 2. mRNA [NM_001195390]///COMM domain containing 7 [Source:MGI Symbol;Acc:MGI:1914197] [ENSMUST00000094447]
Coq3	2.52628	2.75462	Mus musculus coenzyme Q3 homolog. methyltransferase (yeast) (Coq3). mRNA [NM_172687]
Coro2a	-1.0147	2.08266	Mus musculus coronin. actin binding protein 2A (Coro2a). transcript variant 1. mRNA [NM_178893]
Coro6	-10.6523	-11.7086	Mus musculus coronin 6 (Coro6). transcript variant A. mRNA [NM_139128]
COX1	-1.27152	-3.51499	mitochondrially encoded cytochrome c oxidase I [Source:MGI Symbol;Acc:MGI:102504] [ENSMUST00000082402]
Cox6a2	-8.20905	-1.79934	Mus musculus cytochrome c oxidase. subunit VI a. polypeptide 2 (Cox6a2). nuclear gene encoding mitochondrial protein. mRNA [NM_009943]
Cox7a1	1.10711	-2.18341	Mus musculus cytochrome c oxidase. subunit VIIa 1 (Cox7a1). nuclear gene encoding mitochondrial protein. mRNA [NM_009944]
Cpa2	-1.42783	-2.3933	Mus musculus carboxypeptidase A2. pancreatic (Cpa2). mRNA [NM_001024698]
Cpb1	2.59895	-1.66709	Mus musculus carboxypeptidase B1 (tissue) (Cpb1). mRNA [NM_029706]
Cpeb2	-2.24729	1.02156	Mus musculus cytoplasmic polyadenylation element binding protein 2 (Cpeb2). transcript variant 1. mRNA [NM_175937]
Cphx	2.65622	-1.1056	Mus musculus cytoplasmic polyadenylated homeobox (Cphx). mRNA [NM_175342]
Cplx2	-1.77391	-2.0805	Mus musculus complexin 2 (Cplx2). mRNA [NM_009946]///Mus musculus 921-L mRNA for presynaptic protein. complete cds. [D38613]
Cplx4	-2.77907	-3.81324	Mus musculus complexin 4 (Cplx4). mRNA [NM_145493]
Cpn2	-1.09759	2.51026	Mus musculus carboxypeptidase N. polypeptide 2 (Cpn2). mRNA [NM_027904]
Cpne6	3.32682	-4.65493	Mus musculus copine VI (Cpne6). transcript variant 2. mRNA [NM_009947]
Cpne9	1.28665	-2.95078	Mus musculus copine family member IX (Cpne9). mRNA [NM_170673]
Cpsf4l	1.31003	-2.22069	cleavage and polyadenylation specific factor 4-like [Source:MGI Symbol;Acc:MGI:1277182] [ENSMUST00000151396]///Mus musculus cleavage and polyadenylation specific factor 4-like (Cpsf4l). transcript variant 3. mRNA [NM_001164532]
Cpt1c	-3.23774	-3.39714	Mus musculus carnitine palmitoyltransferase 1c (Cpt1c). mRNA [NM_153679]
Cpz	-2.78076	-2.88728	Mus musculus carboxypeptidase Z (Cpz). mRNA [NM_153107]
Cr2	2.00912	1.53644	Mus musculus complement receptor 2 (Cr2). mRNA [NM_007758]
Crabp2	-2.19037	2.39828	Mus musculus cellular retinoic acid binding protein II (Crabp2). mRNA [NM_007759]
Crb3	1.39389	-3.59949	Mus musculus crumbs homolog 3 (Drosophila) (Crb3). mRNA [NM_177638]
Creb3l3	-1.6545	-3.84851	Mus musculus cAMP responsive element binding protein 3-like 3 (Creb3l3). mRNA [NM_145365]
Creg2	2.28648	1.38555	Mus musculus cellular repressor of E1A-stimulated genes 2 (Creg2). mRNA [NM_170597]
Crhbp	-4.11716	-1.74983	Mus musculus corticotropin releasing hormone binding protein (Crhbp). mRNA [NM_198408]
Crip1	-2.56037	-3.90067	Mus musculus cysteine-rich protein 1 (intestinal) (Crip1). mRNA [NM_007763]
Crisp3	1.00424	3.08324	Mus musculus cysteine-rich secretory protein 3 (Crisp3). mRNA [NM_009639]
Crisp4	3.23097	-1.45437	Mus musculus cysteine-rich secretory protein 4 (Crisp4). mRNA [NM_030033]
Crispld2	-3.45399	-1.73154	Mus musculus cysteine-rich secretory protein LCCL domain containing 2 (Crispld2). mRNA [NM_030209]
Crlf1	-1.92329	-3.21728	Mus musculus cytokine receptor-like factor 1 (Crlf1). mRNA [NM_018827]
Crxos1	-2.15199	-1.6858	Mus musculus Crx opposite strand transcript 1 (Crxos1). transcript variant 3. mRNA [NM_001205274]///Mus musculus Crx opposite strand transcript 1 (Crxos1). transcript variant 1. mRNA [NM_001033638]
Cryba2	-2.56111	-3.35689	Mus musculus crystallin. beta A2 (Cryba2). mRNA [NM_021541]
Crygb	-1.09939	-2.73617	Mus musculus crystallin. gamma B (Crygb). mRNA [NM_144761]
Crygc	-2.27042	-2.06781	Mus musculus crystallin. gamma C (Crygc). transcript variant 1. mRNA [NM_007775]
Crygf	-2.34088	-2.70154	Mus musculus crystallin. gamma F (Crygf). mRNA [NM_027010]
Crym	-15.5085	-3.38322	Mus musculus crystallin. mu (Crym). mRNA [NM_016669]
Csf2rb2	3.09062	3.61557	Mus musculus colony stimulating factor 2 receptor. beta 2. low-affinity (granulocyte-macrophage) (Csf2rb2). mRNA [NM_007781]
Csk	1.75402	2.14571	Mus musculus c-src tyrosine kinase (Csk). mRNA [NM_007783]
Csmd3	-3.19027	-4.46107	Mus musculus CUB and Sushi multiple domains 3 (Csmd3). mRNA [NM_001081391]
Cst11	2.4874	1.25678	Mus musculus cystatin 11 (Cst11). mRNA [NM_030059]
Cst12	-38.2409	-51.0734	Mus musculus cystatin 12 (Cst12). mRNA [NM_027054]
Cst13	-3.00848	1.89105	Mus musculus cystatin 13 (Cst13). mRNA [NM_027024]
Cst8	1.31833	-2.99365	Mus musculus cystatin 8 (cystatin-related epididymal spermatogenic) (Cst8). mRNA [NM_009978]
Cst9	-2.69888	-4.1857	Mus musculus cystatin 9 (Cst9). mRNA [NM_009979]
Cstl1	10.725	-1.47227	Mus musculus cystatin-like 1 (Cstl1). transcript variant 3. mRNA [NM_177655]
Ctgf	-1.78913	-2.10411	Mus musculus connective tissue growth factor (Ctgf). mRNA [NM_010217]
Ctla2a	-1.66105	-2.58931	Mus musculus cytotoxic T lymphocyte-associated protein 2 alpha (Ctla2a). transcript variant 1. mRNA [NM_007796]
Ctla2b	-2.71458	2.00618	Mus musculus cytotoxic T lymphocyte-associated protein 2 beta (Ctla2b). transcript variant 1. mRNA [NM_007797]
Cts6	-5.71879	-9.61126	Mus musculus cathepsin 6 (Cts6). mRNA [NM_021445]
Ctsf	-2.36446	-1.58607	Mus musculus cathepsin F (Ctsf). mRNA [NM_019861]
Ctsh	-3.38821	-2.07437	Mus musculus cathepsin H (Ctsh). mRNA [NM_007801]
Ctso	1.4154	2.17411	Mus musculus cathepsin O (Ctso). mRNA [NM_177662]
Ctsr	-1.2924	-2.7783	Mus musculus cathepsin R (Ctsr). mRNA [NM_020284]
Cttnbp2	2.06516	1.54672	Mus musculus cortactin binding protein 2 (Cttnbp2). mRNA [NM_080285]
Ctxn2	-2.65979	-2.51095	Mus musculus cortexin 2 (Ctxn2). mRNA [NM_001162934]
Cuzd1	4.09795	24.1299	Mus musculus CUB and zona pellucida-like domains 1 (Cuzd1). mRNA [NM_008411]
Cx3cl1	-5.58863	-1.7971	Mus musculus chemokine (C-X3-C motif) ligand 1 (Cx3cl1). mRNA [NM_009142]
Cx3cr1	-1.30636	2.13755	Mus musculus chemokine (C-X3-C) receptor 1 (Cx3cr1). mRNA [NM_009987]
Cxcl14	-4.34184	-1.3336	Mus musculus chemokine (C-X-C motif) ligand 14 (Cxcl14). mRNA [NM_019568]
Cxcl15	-2.05827	1.78662	Mus musculus chemokine (C-X-C motif) ligand 15 (Cxcl15). mRNA [NM_011339]
Cxcl9	-3.64177	-2.6564	Mus musculus chemokine (C-X-C motif) ligand 9 (Cxcl9). mRNA [NM_008599]
Cxcr1	27.1412	1.21643	Mus musculus chemokine (C-X-C motif) receptor 1 (Cxcr1). mRNA [NM_178241]
Cxcr7	-6.34268	1.0817	Mus musculus chemokine (C-X-C motif) receptor 7 (Cxcr7). mRNA [NM_007722]
Cyb5rl	-2.1173	-1.68411	cytochrome b5 reductase-like [Source:MGI Symbol;Acc:MGI:1919657] [ENSMUST00000126207]///Mus musculus cytochrome b5 reductase-like (Cyb5rl). mRNA [NM_175471]
Cyba	-4.78355	-2.29464	Mus musculus cytochrome b-245. alpha polypeptide (Cyba). mRNA [NM_007806]
Cybb	3.2467	-1.55507	Mus musculus cytochrome b-245. beta polypeptide (Cybb). mRNA [NM_007807]
Cybrd1	-2.58975	-3.66322	Mus musculus cytochrome b reductase 1 (Cybrd1). mRNA [NM_028593]
Cyct	-3.78488	-1.83718	Mus musculus cytochrome c. testis (Cyct). nuclear gene encoding mitochondrial protein. mRNA [NM_009989]
Cyfip2	1.43269	2.0061	Mus musculus cytoplasmic FMR1 interacting protein 2 (Cyfip2). mRNA [NM_133769]
Cyp19a1	-2.21591	-1.45172	Mus musculus cytochrome P450. family 19. subfamily a. polypeptide 1 (Cyp19a1). mRNA [NM_007810]
Cyp1b1	1.7331	2.20726	Mus musculus cytochrome P450. family 1. subfamily b. polypeptide 1 (Cyp1b1). mRNA [NM_009994]
Cyp24a1	-1.1127	-2.35307	Mus musculus cytochrome P450. family 24. subfamily a. polypeptide 1 (Cyp24a1). nuclear gene encoding mitochondrial protein. mRNA [NM_009996]
Cyp2a22	117.445	-1.4767	Mus musculus cytochrome P450. family 2. subfamily a. polypeptide 22 (Cyp2a22). mRNA [NM_001101467]
Cyp2b10	2.69388	6.59637	Mus musculus cytochrome P450. family 2. subfamily b. polypeptide 10 (Cyp2b10). transcript variant 2. mRNA [NM_009999]
Cyp2b19	2.99421	3.0702	Mus musculus cytochrome P450. family 2. subfamily b. polypeptide 19 (Cyp2b19). mRNA [NM_007814]
Cyp2b23	-6.61912	1.62627	Mus musculus cytochrome P450. family 2. subfamily b. polypeptide 23 (Cyp2b23). mRNA [NM_001081148]
Cyp2c55	7.7834	1.49845	Mus musculus cytochrome P450. family 2. subfamily c. polypeptide 55 (Cyp2c55). mRNA [NM_028089]
Cyp2c65	-4.21565	-2.28132	Mus musculus cytochrome P450. family 2. subfamily c. polypeptide 65 (Cyp2c65). mRNA [NM_028191]
Cyp2c67	-2.01614	-2.67221	Mus musculus cytochrome P450. family 2. subfamily c. polypeptide 67 (Cyp2c67). mRNA [NM_001024719]
Cyp2c70	1.81953	2.31298	Mus musculus cytochrome P450. family 2. subfamily c. polypeptide 70 (Cyp2c70). mRNA [NM_145499]
Cyp2d12	-6.917	-6.38163	Mus musculus cytochrome P450. family 2. subfamily d. polypeptide 12 (Cyp2d12). mRNA [NM_201360]
Cyp2j6	-9.87007	-14.5463	Mus musculus cytochrome P450. family 2. subfamily j. polypeptide 6 (Cyp2j6). mRNA [NM_010008]
Cyp2j8	-2.55803	-1.68677	Mus musculus cytochrome P450. family 2. subfamily j. polypeptide 8 (Cyp2j8). mRNA [NM_001104927]
Cyp2j9	-9.48805	-3.34558	Mus musculus cytochrome P450. family 2. subfamily j. polypeptide 9 (Cyp2j9). mRNA [NM_028979]
Cyp4b1	-1.09977	6.59373	Mus musculus cytochrome P450. family 4. subfamily b. polypeptide 1 (Cyp4b1). mRNA [NM_007823]
Cyp4f15	-2.35905	-3.77522	Mus musculus cytochrome P450. family 4. subfamily f. polypeptide 15 (Cyp4f15). mRNA [NM_134127]
Cyp4v3	1.71275	2.48305	Mus musculus cytochrome P450. family 4. subfamily v. polypeptide 3 (Cyp4v3). mRNA [NM_133969]
Cypt15	-6.34277	-8.43866	Mus musculus cysteine-rich perinuclear theca 15 (Cypt15). mRNA [NM_001177380]
Cypt4	-1.5254	-2.65038	Mus musculus cysteine-rich perinuclear theca 4 (Cypt4). mRNA [NM_173412]
Cypt8	-2.35205	-3.48289	Mus musculus cysteine-rich perinuclear theca 8 (Cypt8). mRNA [NM_001039941]
Cys1	-2.77166	2.05557	Mus musculus cystin 1 (Cys1). transcript variant 1. mRNA [NM_138686]
Cysltr1	-1.4071	-2.15819	Mus musculus cysteinyl leukotriene receptor 1 (Cysltr1). mRNA [NM_021476]
Cyth4	-2.0134	-3.00951	Mus musculus cytohesin 4 (Cyth4). mRNA [NM_028195]
Cytip	-2.54071	-3.76889	Mus musculus cytohesin 1 interacting protein (Cytip). mRNA [NM_139200]
Cytl1	1.00591	2.21736	Mus musculus cytokine-like 1 (Cytl1). mRNA [NM_001081106]
Cyyr1	-3.98101	-4.02245	Mus musculus cysteine and tyrosine-rich protein 1 (Cyyr1). mRNA [NM_144853]
Dach1	-1.48529	3.42824	Mus musculus dachshund 1 (Drosophila) (Dach1). transcript variant 1. mRNA [NM_007826]
Dagla	1.46559	2.2847	Mus musculus diacylglycerol lipase. alpha (Dagla). mRNA [NM_198114]
Dao	-1.68301	-2.45415	Mus musculus D-amino acid oxidase (Dao). mRNA [NM_010018]
Dapl1	-5.17946	-1.92601	Mus musculus death associated protein-like 1 (Dapl1). mRNA [NM_029723]
Dapp1	-4.59601	-6.18347	Mus musculus dual adaptor for phosphotyrosine and 3-phosphoinositides 1 (Dapp1). mRNA [NM_011932]
Darc	1.87046	2.00822	Mus musculus Duffy blood group. chemokine receptor (Darc). mRNA [NM_010045]
Dbh	3.7785	14.0338	Mus musculus dopamine beta hydroxylase (Dbh). mRNA [NM_138942]
Dbx1	3.05349	1.84418	Mus musculus developing brain homeobox 1 (Dbx1). mRNA [NM_001005232]
Dcbld2	1.15922	2.01038	Mus musculus discoidin. CUB and LCCL domain containing 2 (Dcbld2). mRNA [NM_028523]
Dcc	-1.93468	-2.58059	Mus musculus deleted in colorectal carcinoma (Dcc). mRNA [NM_007831]
Dcdc2a	-1.54248	-2.0051	Mus musculus doublecortin domain containing 2a (Dcdc2a). transcript variant 2. mRNA [NM_001195617]///Mus musculus doublecortin domain containing 2a (Dcdc2a). transcript variant 1. mRNA [NM_177577]
Dcdc2c	-3.69535	-5.87258	Mus musculus doublecortin domain containing 2C (Dcdc2c). mRNA [NM_001177964]
Dclk3	-4.20503	-1.63922	Mus musculus doublecortin-like kinase 3 (Dclk3). mRNA [NM_172928]
Dclre1c	-4.48325	-5.20491	Mus musculus DNA cross-link repair 1C. PSO2 homolog (S. cerevisiae) (Dclre1c). transcript variant 1. mRNA [NM_146114]///Mus musculus DNA cross-link repair 1C. PSO2 homolog (S. cerevisiae) (Dclre1c). transcript variant 2. mRNA [NM_175683]
Dcn	1.39485	-2.32852	Mus musculus decorin (Dcn). transcript variant 2. mRNA [NM_007833]
Dcpp3	2.07628	1.79579	Mus musculus demilune cell and parotid protein 3 (Dcpp3). mRNA [NM_001077633]
Ddit4l	-3.1788	-4.97386	Mus musculus DNA-damage-inducible transcript 4-like (Ddit4l). mRNA [NM_030143]
Ddx4	-2.50827	10.1272	Mus musculus DEAD (Asp-Glu-Ala-Asp) box polypeptide 4 (Ddx4). transcript variant 2. mRNA [NM_010029]
Ddx60	49.7368	-1.47673	Mus musculus DEAD (Asp-Glu-Ala-Asp) box polypeptide 60 (Ddx60). mRNA [NM_001081215]
Defa1	2.09369	-1.07891	Mus musculus defensin. alpha 1 (Defa1). mRNA [NM_010031]///vq38h08.r1 Barstead bowel MPLRB9 Mus musculus cDNA clone IMAGE:1096575 5' similar to gb:M33225 Mouse cryptdin (MOUSE);. [AA871626]
Defa23	-1.44079	-2.18299	Mus musculus defensin. alpha. 23 (Defa23). mRNA [NM_001012307]
Defa-ps1	11.3207	-1.38656	Mus musculus defensin. alpha. pseudogene 1 (Defa-ps1). non-coding RNA [NR_003146]
Defa-rs4	-1.42052	-6.25906	Mus musculus defensin. alpha.. related sequence 4 (Defa-rs4). mRNA [NM_001005418]
Defb15	-3.26926	-4.36684	Mus musculus defensin beta 15 (Defb15). mRNA [NM_139222]
Defb2	-2.99284	-4.15903	Mus musculus defensin beta 2 (Defb2). mRNA [NM_010030]
Defb28	2.34077	2.64079	Mus musculus defensin beta 28 (Defb28). mRNA [NM_001037502]
Defb29	-1.42774	3.16045	Mus musculus defensin beta 29 (Defb29). mRNA [NM_001001444]
Defb30	-2.12508	-1.62336	defensin beta 30 [Source:MGI Symbol;Acc:MGI:1920920] [ENSMUST00000100490]///Mus musculus defensin beta 30 (Defb30). mRNA [NM_001039566]///Mus musculus adult male testis cDNA. RIKEN full-length enriched library. clone:4930449O14 product:unclassifiable. full insert sequence. [AK019622]
Defb37	7.2566	-1.37545	Mus musculus defensin beta 37 (Defb37). mRNA [NM_181683]
Defb41	-1.43568	-2.25029	Mus musculus defensin beta 41 (Defb41). mRNA [NM_183124]
Defb42	-2.0276	-1.40977	defensin beta 42 [Source:MGI Symbol;Acc:MGI:3033850] [ENSMUST00000111203]///Mus musculus defensin beta 42 (Defb42). mRNA [NM_001034910]
Defb44-ps	-5.50013	-7.72679	Mus musculus defensin beta 44. pseudogene (Defb44-ps). non-coding RNA [NR_002879]
Defb48-ps	-1.40199	-2.27045	Mus musculus defensin beta 48 pseudogene (Defb48-ps). non-coding RNA [NR_002880]
Defb9	3.92709	-1.38597	Mus musculus defensin beta 9 (Defb9). mRNA [NM_139219]
Dennd2c	1.19296	-2.78879	Mus musculus DENN/MADD domain containing 2C (Dennd2c). mRNA [NM_177857]
Dep1	-2.2526	-3.47039	Mus musculus diabetic embryopathy (Dep-1) mRNA. [AF032130]
Deptor	-1.05435	-2.14939	Mus musculus mammary gland RCB-0527 Jyg-MC(B) cDNA. RIKEN full-length enriched library. clone:G930020B17 product:DEP domain containing 6. full insert sequence. [AK145208]///Mus musculus DEP domain containing MTOR-interacting protein (Deptor). transcript variant 1. mRNA [NM_145470]
Derl3	-1.8362	-6.18141	Mus musculus Der1-like domain family. member 3 (Derl3). mRNA [NM_024440]
Dfna5	-2.04198	-3.1125	deafness. autosomal dominant 5 (human) [Source:MGI Symbol;Acc:MGI:1889850] [ENSMUST00000101405]///Mus musculus deafness. autosomal dominant 5 (human) (Dfna5). mRNA [NM_018769]
Dfnb59	-2.19562	1.60161	Mus musculus deafness. autosomal recessive 59 (human) (Dfnb59). mRNA [NM_001080711]
Dgat2	-1.19319	-2.04201	Mus musculus diacylglycerol O-acyltransferase 2 (Dgat2). mRNA [NM_026384]
Dhdh	-27.1437	-3.07737	Mus musculus dihydrodiol dehydrogenase (dimeric) (Dhdh). mRNA [NM_027903]
Dhrs3	1.03783	-2.23276	Mus musculus dehydrogenase/reductase (SDR family) member 3 (Dhrs3). transcript variant 1. mRNA [NM_011303]
Dhrs7c	-4.27009	-6.13245	Mus musculus dehydrogenase/reductase (SDR family) member 7C (Dhrs7c). mRNA [NM_001013013]
Dio2	2.19158	1.86222	Mus musculus deiodinase. iodothyronine. type II (Dio2). mRNA [NM_010050]
Dio3	-2.87104	-1.89852	Mus musculus deiodinase. iodothyronine type III (Dio3). mRNA [NM_172119]
Dirc2	1.14009	-2.71411	Mus musculus disrupted in renal carcinoma 2 (human) (Dirc2). mRNA [NM_153550]
Disc1	-1.9066	-2.02031	Mus musculus disrupted in schizophrenia 1 (Disc1). transcript variant 2. mRNA [NM_174853]///Mus musculus disrupted in schizophrenia 1 (Disc1). transcript variant 1. mRNA [NM_174854]
Dixdc1	-1.93488	-2.39511	Mus musculus DIX domain containing 1 (Dixdc1). mRNA [NM_178118]///DIX domain containing 1 [Source:MGI Symbol;Acc:MGI:2679721] [ENSMUST00000098784]
Dkk2	-2.00787	-2.00644	Mus musculus dickkopf homolog 2 (Xenopus laevis) (Dkk2). mRNA [NM_020265]
Dkk3	-2.46074	-2.7071	Mus musculus dickkopf homolog 3 (Xenopus laevis) (Dkk3). mRNA [NM_015814]
Dkk4	-1.01091	--2,9197505	Mus musculus dickkopf homolog 4 (Xenopus laevis) (Dkk4). mRNA [NM_145592]
Dleu7	-3.08026	-1.0326	Mus musculus deleted in lymphocytic leukemia. 7 (Dleu7). mRNA [NM_173419]
Dlgap1	-1.35287	-5.55876	Mus musculus discs. large (Drosophila) homolog-associated protein 1 (Dlgap1). transcript variant 2. mRNA [NM_027712]///Mus musculus discs. large (Drosophila) homolog-associated protein 1 (Dlgap1). transcript variant 1. mRNA [NM_177639]
Dlk1	-24.9182	-3.84765	Mus musculus delta-like 1 homolog (Drosophila) (Dlk1). transcript variant 1. mRNA [NM_010052]
Dll1	2.35717	-1.59134	Mus musculus delta-like 1 (Drosophila) (Dll1). mRNA [NM_007865]///delta-like 1 (Drosophila) [Source:MGI Symbol;Acc:MGI:104659] [ENSMUST00000143460]
Dlx5	2.15528	-2.376	Mus musculus distal-less homeobox 5 (Dlx5). transcript variant 1. mRNA [NM_010056]
Dlx6	3.67134	1.70056	Mus musculus distal-less homeobox 6 (Dlx6). mRNA [NM_010057]
Dmbx1	-3.01738	-2.24131	Mus musculus diencephalon/mesencephalon homeobox 1 (Dmbx1). transcript variant 1. mRNA [NM_130865]
Dmgdh	-2.08162	-2.80672	Mus musculus dimethylglycine dehydrogenase precursor (Dmgdh). nuclear gene encoding mitochondrial protein. mRNA [NM_028772]
Dmkn	-2.0964	-1.5773	Mus musculus dermokine (Dmkn). transcript variant 3. mRNA [NM_001166173]
Dmp1	3.85587	-1.90313	Mus musculus dentin matrix protein 1 (Dmp1). mRNA [NM_016779]
Dmrt2	2.19289	-1.11699	Mus musculus doublesex and mab-3 related transcription factor 2 (Dmrt2). mRNA [NM_145831]
Dmrta2	1.00541	2.20943	Mus musculus doublesex and mab-3 related transcription factor like family A2 (Dmrta2). mRNA [NM_172296]
Dnahc1	-6.00776	-12.7817	Mus musculus dynein. axonemal. heavy chain 1 (Dnahc1). mRNA [NM_001033668]
Dnahc11	-1.98641	-2.0495	Mus musculus dynein. axonemal. heavy chain 11 (Dnahc11). mRNA [NM_010060]
Dnahc14	-1.53304	-2.10898	Mus musculus adult male hypothalamus cDNA. RIKEN full-length enriched library. clone:A230079K17 product:hypothetical protein. full insert sequence. [AK038967]
Dnahc17	-10.9943	-15.8746	Mus musculus dynein. axonemal. heavy chain 17 (Dnahc17). mRNA [NM_001167746]///dynein. axonemal. heavy chain 17 [Source:MGI Symbol;Acc:MGI:1917176] [ENSMUST00000114068]///dynein. axonemal. heavy chain 17 [Source:MGI Symbol;Acc:MGI:1917176] [ENSMUST00000124164]
Dnahc2	-2.17644	-2.55979	Mus musculus dynein. axonemal. heavy chain 2 (Dnahc2). mRNA [NM_001081330]
Dnahc7c	-1.69147	-3.66642	PREDICTED: Mus musculus dynein. axonemal. heavy chain 7C (Dnahc7c). mRNA [XM_003084436]
Dnahc9	-1.97364	-2.82233	Mus musculus dynein. axonemal. heavy chain 9 (Dnahc9). mRNA [NM_001099633]///Mus musculus 0 day neonate cerebellum cDNA. RIKEN full-length enriched library. clone:C230051G16 product:similar to CILIARY DYNEIN HEAVY CHAIN (AXONEMAL DYNEIN HEAVY CHAIN) (DYNEIN HEAVY CHAIN 9) [Homo sapiens]. full insert sequence. [AK082443]
Dnajc14	1.98533	2.03526	Mus musculus DnaJ (Hsp40) homolog. subfamily C. member 14 (Dnajc14). mRNA [NM_028873]
Dnajc5b	-3.80651	-9.00499	Mus musculus DnaJ (Hsp40) homolog. subfamily C. member 5 beta (Dnajc5b). transcript variant 1. mRNA [NM_001163537]
Dnajc6	-2.74756	-2.33058	Mus musculus DnaJ (Hsp40) homolog. subfamily C. member 6 (Dnajc6). transcript variant 3. mRNA [NM_001164585]
Dnalc1	2.04204	2.8473	Mus musculus dynein. axonemal. light chain 1 (Dnalc1). mRNA [NM_028821]
Dnali1	-2.93642	-3.54253	Mus musculus dynein. axonemal. light intermediate polypeptide 1 (Dnali1). mRNA [NM_175223]
Dnase1l2	-2.25497	-1.11515	Mus musculus deoxyribonuclease 1-like 2 (Dnase1l2). mRNA [NM_025718]
Dnd1	-2.30082	-4.54365	Mus musculus dead end homolog 1 (zebrafish) (Dnd1). mRNA [NM_173383]
Dner	4.10631	4.93264	Mus musculus delta/notch-like EGF-related receptor (Dner). mRNA [NM_152915]
Dnmt3l	-2.59853	-5.2283	Mus musculus DNA (cytosine-5-)-methyltransferase 3-like (Dnmt3l). transcript variant 1. mRNA [NM_019448]
Dntt	2.33147	1.8295	Mus musculus deoxynucleotidyltransferase. terminal (Dntt). transcript variant 1. mRNA [NM_009345]
Doc2b	-12.6905	-1.14768	Mus musculus double C2. beta (Doc2b). mRNA [NM_007873]
Dock1	-13.6801	-4.34687	Mus musculus dedicator of cytokinesis 1 (Dock1). mRNA [NM_001033420]
Dock9	1.07694	-2.02372	Mus musculus dedicator of cytokinesis 9 (Dock9). transcript variant 3. mRNA [NM_001128307]
Dok2	1.35422	-3.53937	Mus musculus docking protein 2 (Dok2). mRNA [NM_010071]
Dok5	-16.2629	-4.38907	Mus musculus docking protein 5 (Dok5). transcript variant 1. mRNA [NM_029761]
Dpcr1	-3.18493	-1.48285	Mus musculus diffuse panbronchiolitis critical region 1 (human) (Dpcr1). mRNA [NM_001033366]
Dppa3	-2.1372	-6.1604	Mus musculus developmental pluripotency-associated 3 (Dppa3). mRNA [NM_139218]
Dppa4	-3.33792	-2.03975	Mus musculus developmental pluripotency associated 4 (Dppa4). transcript variant 1. mRNA [NM_028610]
Dppa5a	-9.16083	-7.28284	Mus musculus developmental pluripotency associated 5A (Dppa5a). mRNA [NM_025274]
Dpt	-1.46083	-2.158	Mus musculus dermatopontin (Dpt). mRNA [NM_019759]
Dpys	-2.9832	-4.21716	Mus musculus dihydropyrimidinase (Dpys). transcript variant 2. mRNA [NM_001164466]///Mus musculus dihydropyrimidinase (Dpys). transcript variant 1. mRNA [NM_022722]
Dpysl4	-2.22319	1.15363	Mus musculus dihydropyrimidinase-like 4 (Dpysl4). mRNA [NM_011993]
Dram1	-1.17678	5.96301	Mus musculus DNA-damage regulated autophagy modulator 1 (Dram1). mRNA [NM_027878]
Drd2	-2.16539	-1.58129	Mus musculus dopamine receptor D2 (Drd2). mRNA [NM_010077]
Drd3	-1.63698	-2.42266	Mus musculus dopamine receptor D3 (Drd3). mRNA [NM_007877]
Drd4	-4.34371	-1.81061	Mus musculus dopamine receptor D4 (Drd4). mRNA [NM_007878]
Dsc2	4.64564	-1.28302	Mus musculus desmocollin 2 (Dsc2). mRNA [NM_013505]
Dscaml1	3.84944	-1.15637	Mus musculus Down syndrome cell adhesion molecule-like 1 (Dscaml1). mRNA [NM_001081270]
Dtx1	-19.8179	-3.76248	Mus musculus deltex 1 homolog (Drosophila) (Dtx1). mRNA [NM_008052]
Dtx3l	1.03561	-2.03848	Mus musculus adult male accessory axillary lymph node cDNA. RIKEN full-length enriched library. clone:G630007B09 product:hypothetical protein. full insert sequence. [AK090152]///Mus musculus deltex 3-like (Drosophila) (Dtx3l). mRNA [NM_001013371]
Dub3	6.68833	-1.60213	deubiquitinating enzyme 3 [Source:MGI Symbol;Acc:MGI:107697] [ENSMUST00000053464]
Duox1	2.38085	1.74467	Mus musculus dual oxidase 1 (Duox1). mRNA [NM_001099297]
Dupd1	62.4594	8.79285	Mus musculus dual specificity phosphatase and pro isomerase domain containing 1 (Dupd1). mRNA [NM_001013826]
Dusp13	-4.51918	-4.98557	Mus musculus dual specificity phosphatase 13 (Dusp13). transcript variant 1. mRNA [NM_001007268]
Dusp23	-2.41929	1.46534	Mus musculus dual specificity phosphatase 23 (Dusp23). mRNA [NM_026725]
Dusp26	-7.78037	-1.58318	Mus musculus dual specificity phosphatase 26 (putative) (Dusp26). mRNA [NM_025869]
Dusp4	-1.17288	-3.22486	Mus musculus dual specificity phosphatase 4 (Dusp4). mRNA [NM_176933]
Dusp9	-2.0051	-1.47409	Mus musculus dual specificity phosphatase 9 (Dusp9). mRNA [NM_029352]
Duxbl	1.66749	-2.87206	Mus musculus double homeobox B-like (Duxbl). mRNA [NM_183389]
DXBay18	-2.40607	1.00503	Mus musculus DNA segment. Chr X. Baylor 18 (DXBay18). mRNA [NM_001025384]
Dydc2	-5.23971	-1.61225	Mus musculus DPY30 domain containing 2 (Dydc2). mRNA [NM_027717]
Dync1i1	-2.27575	-1.11364	Mus musculus dynein cytoplasmic 1 intermediate chain 1 (Dync1i1). transcript variant 1. mRNA [NM_010063]
Dyrk4	-7.36012	-4.34407	Mus musculus dual-specificity tyrosine-(Y)-phosphorylation regulated kinase 4 (Dyrk4). mRNA [NM_207210]
Dzip3	-1.80041	2.25197	Mus musculus DAZ interacting protein 3. zinc finger (Dzip3). transcript variant 1. mRNA [NM_001110017]
E2f4	2.4225	2.10932	Mus musculus E2F transcription factor 4 (E2f4). mRNA [NM_148952]
E2f5	1.3794	2.06569	Mus musculus E2F transcription factor 5 (E2f5). mRNA [NM_007892]
Ear11	10.8237	-1.7585	Mus musculus eosinophil-associated. ribonuclease A family. member 11 (Ear11). mRNA [NM_053113]
Ear2	3.3258	-1.52694	Mus musculus eosinophil-associated. ribonuclease A family. member 2 (Ear2). mRNA [NM_007895]
Ebf2	-1.51254	4.53032	Mus musculus early B-cell factor 2 (Ebf2). mRNA [NM_010095]
Ece1	-2.40783	-1.03028	Mus musculus endothelin converting enzyme 1 (Ece1). mRNA [NM_199307]
Ecm2	-1.17985	43.1484	Mus musculus extracellular matrix protein 2. female organ and adipocyte specific (Ecm2). mRNA [NM_001012324]
Ect2l	-1.12166	3.29952	Mus musculus epithelial cell transforming sequence 2 oncogene-like (Ect2l). mRNA [NM_001195036]
Edil3	-1.82654	2.36243	Mus musculus EGF-like repeats and discoidin I-like domains 3 (Edil3). transcript variant 2. mRNA [NM_010103]///Mus musculus 10 days neonate cerebellum cDNA. RIKEN full-length enriched library. clone:B930001A02 product:EGF-like repeats and discordin I-like domains 3. full insert sequence. [AK046885]
Edn2	-2.22936	1.49752	Mus musculus endothelin 2 (Edn2). mRNA [NM_007902]
Ednra	2.34628	1.1539	Mus musculus endothelin receptor type A (Ednra). mRNA [NM_010332]
Efcab1	-3.70382	-1.30014	Mus musculus EF hand calcium binding domain 1 (Efcab1). mRNA [NM_025769]///EF hand calcium binding domain 1 [Source:MGI Symbol;Acc:MGI:1914043] [ENSMUST00000090277]
Efcab10	-8.58849	-3.41954	Mus musculus EF-hand calcium binding domain 10 (Efcab10). mRNA [NM_029152]
Efcab3	-1.46199	-2.23602	EF-hand calcium binding domain 3 [Source:MGI Symbol;Acc:MGI:1918144] [ENSMUST00000136876]///Mus musculus in vitro fertilized eggs cDNA. RIKEN full-length enriched library. clone:7420455C13 product:hypothetical Calcium-binding EF-hand/EF-Hand-like containing protein. full insert sequence. [AK162207]///Mus musculus EF-hand calcium binding domain 3 (Efcab3). mRNA [NM_001081046]
Efcab4b	1.51651	-2.23973	Mus musculus EF-hand calcium binding domain 4B (Efcab4b). mRNA [NM_001033464]
Efcab5	-1.68312	-4.93706	Mus musculus EF-hand calcium binding domain 5 (Efcab5). mRNA [NM_176965]
Efemp1	2.07612	1.6288	Mus musculus epidermal growth factor-containing fibulin-like extracellular matrix protein 1 (Efemp1). mRNA [NM_146015]
Efhb	-3.60644	-3.23431	Mus musculus EF hand domain family. member B (Efhb). mRNA [NM_172497]
Efhc2	-2.8996	-1.71106	Mus musculus EF-hand domain (C-terminal) containing 2 (Efhc2). mRNA [NM_028916]
Efna1	1.1615	-2.2096	Mus musculus ephrin A1 (Efna1). transcript variant 1. mRNA [NM_010107]
Egr4	2.79068	-2.17844	Mus musculus early growth response 4 (Egr4). mRNA [NM_020596]
Ehbp1l1	-1.25344	-2.49356	Mus musculus EH domain binding protein 1-like 1 (Ehbp1l1). transcript variant B. mRNA [NM_053252]
Eid1	-8.88233	-1.31218	Mus musculus EP300 interacting inhibitor of differentiation 1 (Eid1). mRNA [NM_025613]
Eif2c4	1.08999	2.12803	Mus musculus eukaryotic translation initiation factor 2C. 4 (Eif2c4). mRNA [NM_153177]
Elavl3	-1.94086	-2.68048	Mus musculus ELAV (embryonic lethal. abnormal vision. Drosophila)-like 3 (Hu antigen C) (Elavl3). mRNA [NM_010487]
Elavl4	1.9513	2.29146	Mus musculus ELAV (embryonic lethal. abnormal vision. Drosophila)-like 4 (Hu antigen D) (Elavl4). transcript variant 1. mRNA [NM_010488]
Elf3	1.04999	-3.70108	Mus musculus E74-like factor 3 (Elf3). transcript variant 2. mRNA [NM_007921]
Elfn2	1.35342	70.3592	Mus musculus leucine rich repeat and fibronectin type III. extracellular 2 (Elfn2). mRNA [NM_183141]
Emid1	-7.19382	-2.269	Mus musculus EMI domain containing 1 (Emid1). mRNA [NM_080595]
Emid2	-4.83573	-2.22139	Mus musculus EMI domain containing 2 (Emid2). mRNA [NM_024474]///EMI domain containing 2 [Source:MGI Symbol;Acc:MGI:2155345] [ENSMUST00000111103]
Emilin1	-2.2695	-3.69653	Mus musculus elastin microfibril interfacer 1 (Emilin1). mRNA [NM_133918]
Emilin2	-2.11745	1.22155	Mus musculus elastin microfibril interfacer 2 (Emilin2). mRNA [NM_145158]
Eml1	1.13312	2.02745	Mus musculus echinoderm microtubule associated protein like 1 (Eml1). transcript variant 1. mRNA [NM_001043335]
Eml6	2.1223	1.57917	Mus musculus echinoderm microtubule associated protein like 6 (Eml6). mRNA [NM_146016]
Emp1	-3.1384	1.43782	Mus musculus epithelial membrane protein 1 (Emp1). mRNA [NM_010128]
Emp3	-2.04879	-2.99398	Mus musculus epithelial membrane protein 3 (Emp3). transcript variant 1. mRNA [NM_010129]
En1	-2.65044	2.65233	Mus musculus engrailed 1 (En1). mRNA [NM_010133]
En2	-2.18708	-1.06886	Mus musculus engrailed 2 (En2). mRNA [NM_010134]
Endou	-1.54409	-2.03078	Mus musculus endonuclease. polyU-specific (Endou). transcript variant 2. mRNA [NM_001168693]
Enkur	-2.70937	-2.3785	Mus musculus enkurin. TRPC channel interacting protein (Enkur). mRNA [NM_027728]
Eno3	-1.08014	-2.00453	Mus musculus enolase 3. beta muscle (Eno3). transcript variant 2. mRNA [NM_001136062]
Enpep	-2.64769	-6.16462	Mus musculus glutamyl aminopeptidase (Enpep). mRNA [NM_007934]
Enpp6	-1.39066	-2.10582	Mus musculus ectonucleotide pyrophosphatase/phosphodiesterase 6 (Enpp6). mRNA [NM_177304]
Entpd2	2.1075	-1.8284	Mus musculus ectonucleoside triphosphate diphosphohydrolase 2 (Entpd2). mRNA [NM_009849]
Entpd8	2.09071	2.41171	Mus musculus ectonucleoside triphosphate diphosphohydrolase 8 (Entpd8). mRNA [NM_028093]
Eomes	-1.13513	-2.77253	Mus musculus eomesodermin homolog (Xenopus laevis) (Eomes). transcript variant 1. mRNA [NM_010136]
Epb4.1l2	-5.81007	-4.33772	Mus musculus erythrocyte protein band 4.1-like 2 (Epb4.1l2). transcript variant 1. mRNA [NM_001199265]
Epcam	1.26071	-4.06839	Mus musculus epithelial cell adhesion molecule (Epcam). mRNA [NM_008532]
Epdr1	-13.6234	-1.3606	Mus musculus ependymin related protein 1 (zebrafish) (Epdr1). mRNA [NM_134065]
Epgn	-3.66414	-2.18384	Mus musculus epithelial mitogen (Epgn). mRNA [NM_053087]
Epha1	-2.65377	-3.08597	Mus musculus Eph receptor A1 (Epha1). mRNA [NM_023580]
Epha2	-1.87956	-2.44106	Mus musculus Eph receptor A2 (Epha2). mRNA [NM_010139]
Epha3	-1.83722	2.63153	Mus musculus Eph receptor A3 (Epha3). mRNA [NM_010140]
Ephx2	2.39369	-1.01269	Mus musculus epoxide hydrolase 2. cytoplasmic (Ephx2). mRNA [NM_007940]
Epo	-5.82026	-1.20528	Mus musculus erythropoietin (Epo). mRNA [NM_007942]
Eppk1	-7.89825	-8.53994	Mus musculus epiplakin 1 (Eppk1). mRNA [NM_144848]///Mus musculus epiplakin 1. mRNA (cDNA clone IMAGE:4188338). partial cds. [BC026387]
Epx	-1.60001	-2.34826	Mus musculus eosinophil peroxidase (Epx). mRNA [NM_007946]
Erap1	-1.32326	2.0386	Mus musculus endoplasmic reticulum aminopeptidase 1 (Erap1). mRNA [NM_030711]
Eras	-2.91642	1.17157	Mus musculus ES cell-expressed Ras (Eras). mRNA [NM_181548]
Erbb4	1.54233	2.06529	Mus musculus v-erb-a erythroblastic leukemia viral oncogene homolog 4 (avian) (Erbb4). mRNA [NM_010154]///v-erb-a erythroblastic leukemia viral oncogene homolog 4 (avian) [Source:MGI Symbol;Acc:MGI:104771] [ENSMUST00000121473]
Erv3	2.10762	1.91083	Mus musculus endogenous retroviral sequence 3 (Erv3). mRNA [NM_001166206]
Esam	-2.95579	-1.30617	Mus musculus endothelial cell-specific adhesion molecule (Esam). mRNA [NM_027102]
Esm1	-5.78481	-17.1817	Mus musculus endothelial cell-specific molecule 1 (Esm1). mRNA [NM_023612]
Espn	-1.16857	-2.8443	Mus musculus espin (Espn). transcript variant 1. mRNA [NM_207687]
Esrp1	-1.09205	-4.45208	Mus musculus epithelial splicing regulatory protein 1 (Esrp1). mRNA [NM_194055]
Esrp2	-1.03288	-2.4369	Mus musculus epithelial splicing regulatory protein 2 (Esrp2). mRNA [NM_176838]
Esx1	-4.27086	-1.41033	Mus musculus extraembryonic. spermatogenesis. homeobox 1 (Esx1). mRNA [NM_007957]
Etohd2	-1.08761	5.94682	Mus musculus ethanol decreased 2 (Etohd2). non-coding RNA [NR_015349]
Etv2	-2.26979	-2.80148	Mus musculus ets variant gene 2 (Etv2). mRNA [NM_007959]
Etv4	-1.10521	-2.43862	Mus musculus ets variant gene 4 (E1A enhancer binding protein. E1AF) (Etv4). mRNA [NM_008815]
Evc	-6.93252	1.21389	Mus musculus adult male spinal cord cDNA. RIKEN full-length enriched library. clone:A330104K03 product:Ellis van Creveld gene homolog (human). full insert sequence. [AK039759]///Mus musculus Ellis van Creveld gene homolog (human) (Evc). mRNA [NM_021292]
Evc2	-2.39497	-1.18608	Mus musculus Ellis van Creveld syndrome 2 homolog (human) (Evc2). mRNA [NM_145920]
Evi2b	-3.85789	-3.54269	Mus musculus ecotropic viral integration site 2b (Evi2b). transcript variant 2. mRNA [NM_146023]
Evpl	-2.56432	-2.47111	Mus musculus envoplakin (Evpl). mRNA [NM_025276]
Evx1	-1.12349	-4.71491	Mus musculus even skipped homeotic gene 1 homolog (Evx1). mRNA [NM_007966]
Exoc3l	-1.75434	-2.38183	Mus musculus exocyst complex component 3-like (Exoc3l). mRNA [NM_177788]
Eya2	-2.45891	2.3076	Mus musculus eyes absent 2 homolog (Drosophila) (Eya2). mRNA [NM_010165]
F11r	-1.4235	-2.15233	Mus musculus F11 receptor (F11r). mRNA [NM_172647]
F13a1	-2.22332	-2.18538	Mus musculus coagulation factor XIII. A1 subunit (F13a1). transcript variant 1. mRNA [NM_028784]
F2r	-2.46047	-1.43023	Mus musculus coagulation factor II (thrombin) receptor (F2r). mRNA [NM_010169]
Fabp12	1.41232	2.40475	Mus musculus fatty acid binding protein 12 (Fabp12). mRNA [NM_029310]
Fabp2	2.87062	2.98409	Mus musculus fatty acid binding protein 2. intestinal (Fabp2). mRNA [NM_007980]
Fabp4	2.63766	-1.07797	Mus musculus fatty acid binding protein 4. adipocyte (Fabp4). mRNA [NM_024406]
Fabp6	-2.8198	-1.72954	Mus musculus fatty acid binding protein 6. ileal (gastrotropin) (Fabp6). mRNA [NM_008375]
Fads6	-4.48563	-4.39272	Mus musculus fatty acid desaturase domain family. member 6 (Fads6). mRNA [NM_178035]
Faim2	-2.07059	-2.39729	Mus musculus Fas apoptotic inhibitory molecule 2 (Faim2). transcript variant 1. mRNA [NM_028224]
Fam115c	-2.04039	-1.00853	Mus musculus family with sequence similarity 115. member C (Fam115c). mRNA [NM_146174]
Fam120a	2.58757	-1.0139	Mus musculus family with sequence similarity 120. member A (Fam120a). mRNA [NM_001033268]
Fam120c	-2.67241	-1.05659	Mus musculus family with sequence similarity 120. member C (Fam120c). mRNA [NM_198105]
Fam122c	7.76301	-1.58944	Mus musculus family with sequence similarity 122. member C (Fam122c). mRNA [NM_028671]
Fam123c	1.8812	2.11558	Mus musculus family with sequence similarity 123. member C (Fam123c). mRNA [NM_213727]
Fam124a	-2.76086	-4.2123	family with sequence similarity 124. member A [Source:MGI Symbol;Acc:MGI:3645930] [ENSMUST00000166454]
Fam129a	-4.78348	-6.97307	Mus musculus family with sequence similarity 129. member A (Fam129a). mRNA [NM_022018]///Mus musculus family with sequence similarity 129. member A. mRNA (cDNA clone IMAGE:5376157). with apparent retained intron. [BC069904]
Fam131b	-2.98333	-1.47941	Mus musculus family with sequence similarity 131. member B (Fam131b). transcript variant a. mRNA [NM_029528]
Fam131c	-3.03683	-3.40528	Mus musculus family with sequence similarity 131. member C (Fam131c). mRNA [NM_001085513]
Fam134b	-2.19617	-1.67159	Mus musculus family with sequence similarity 134. member B (Fam134b). transcript variant 2. mRNA [NM_025459]
Fam151a	2.3353	-1.47212	Mus musculus family with sequence simliarity 151. member A (Fam151a). mRNA [NM_146149]
Fam151b	-3.50062	-1.65532	Mus musculus family with sequence similarity 151. member B (Fam151b). mRNA [NM_001163627]
Fam159a	-2.41917	1.0311	Mus musculus family with sequence similarity 159. member A (Fam159a). mRNA [NM_001099303]
Fam163a	4.3909	3.40011	Mus musculus family with sequence similarity 163. member A (Fam163a). mRNA [NM_177838]
Fam163b	-2.60495	-2.43601	Mus musculus family with sequence similarity 163. member B (Fam163b). mRNA [NM_175427]
Fam166a	-1.81374	-2.67896	Mus musculus family with sequence similarity 166. member A (Fam166a). mRNA [NM_026624]
Fam167b	-2.9582	-3.70042	Mus musculus family with sequence similarity 167. member B (Fam167b). mRNA [NM_182783]
Fam169b	-3.60357	-5.38818	Mus musculus family with sequence similarity 169. member B (Fam169b). mRNA [NM_001013811]
Fam174b	-3.87272	-1.25356	Mus musculus family with sequence similarity 174. member B (Fam174b). mRNA [NM_001162532]
Fam179a	-3.19877	-3.7919	Mus musculus family with sequence similarity 179. member A (Fam179a). mRNA [NM_177087]
Fam181a	-2.83434	-4.53865	Mus musculus family with sequence similarity 181. member A (Fam181a). mRNA [NM_001195726]
Fam181b	1.44792	2.16887	Mus musculus family with sequence similarity 181. member B (Fam181b). mRNA [NM_021427]
Fam184b	-3.32352	-1.35631	Mus musculus family with sequence similarity 184. member B (Fam184b). mRNA [NM_021416]
Fam189a1	-2.06827	1.1379	Mus musculus family with sequence similarity 189. member A1 (Fam189a1). mRNA [NM_183087]
Fam189a2	3.99363	1.6522	Mus musculus family with sequence similarity 189. member A2 (Fam189a2). mRNA [NM_001114174]
Fam19a2	-1.38109	3.19762	Mus musculus family with sequence similarity 19. member A2 (Fam19a2). mRNA [NM_182807]
Fam20a	-3.47703	-1.22569	Mus musculus family with sequence similarity 20. member A (Fam20a). mRNA [NM_153782]
Fam20c	-2.37945	-1.19082	Mus musculus family with sequence similarity 20. member C (Fam20c). mRNA [NM_030565]
Fam25c	-1.18622	-5.39004	Mus musculus family with sequence similarity 25. member C (Fam25c). mRNA [NM_183278]
Fam38b	2.06206	1.28838	Mus musculus family with sequence similarity 38. member B (Fam38b). mRNA [NM_001039485]
Fam3b	-11.5199	-15.8693	Mus musculus family with sequence similarity 3. member B (Fam3b). mRNA [NM_020622]
Fam46b	-1.85545	-2.11392	Mus musculus family with sequence similarity -46. member B (Fam46b). mRNA [NM_175307]
Fam53b	-2.19114	-1.38129	Mus musculus adult retina cDNA. RIKEN full-length enriched library. clone:A930008G19 product:HYPOTHETICAL PROTEIN KIAA0140 homolog [Homo sapiens]. full insert sequence. [AK020830]///Mus musculus family with sequence similarity 53. member B (Fam53b). mRNA [NM_212473]
Fam69c	-1.2907	3.52221	Mus musculus family with sequence similarity 69. member C (Fam69c). mRNA [NM_173770]
Fam71b	-8.55843	-10.7999	Mus musculus family with sequence similarity 71. member B (Fam71b). mRNA [NM_001013783]
Fam71f1	2.68294	3.38493	Mus musculus family with sequence similarity 71. member F1 (Fam71f1). mRNA [NM_207258]
Fam78b	-1.54909	2.2889	Mus musculus family with sequence similarity 78. member B (Fam78b). transcript variant 1. mRNA [NM_001160262]
Fam82a1	-5.56533	-4.18104	Mus musculus family with sequence similarity 82. member A1 (Fam82a1). mRNA [NM_201361]
Fam84a	-2.1538	-1.13223	Mus musculus family with sequence similarity 84. member A (Fam84a). mRNA [NM_029007]
Fam92b	1.12411	-2.35744	Mus musculus family with sequence similarity 92. member B (Fam92b). mRNA [NM_001033980]
Fan1	-1.23332	-2.37	Mus musculus mRNA for mKIAA1018 protein. [AK173087]///Mus musculus FANCD2/FANCI-associated nuclease 1 (Fan1). mRNA [NM_177893]
Fancf	-8.27004	1.08442	Mus musculus Fanconi anemia. complementation group F (Fancf). mRNA [NM_001115087]
Fap	-2.21663	-2.32676	Mus musculus fibroblast activation protein (Fap). mRNA [NM_007986]
Far2	-1.5393	-2.01141	fatty acyl CoA reductase 2 [Source:MGI Symbol;Acc:MGI:2687035] [ENSMUST00000032443]///Mus musculus fatty acyl CoA reductase 2 (Far2). mRNA [NM_178797]
Fasl	2.55256	-1.44139	Mus musculus Fas ligand (TNF superfamily. member 6) (Fasl). transcript variant 1. mRNA [NM_010177]
Fat4	-1.00562	2.7791	Mus musculus FAT tumor suppressor homolog 4 (Drosophila) (Fat4). mRNA [NM_183221]
Fbln2	-3.5001	-2.79021	Mus musculus fibulin 2 (Fbln2). transcript variant 1. mRNA [NM_007992]
Fbn2	-1.21232	2.03462	Mus musculus fibrillin 2 (Fbn2). mRNA [NM_010181]
Fbp1	-3.18607	-2.18342	Mus musculus fructose bisphosphatase 1 (Fbp1). mRNA [NM_019395]
Fbp2	-2.36106	-3.23939	Mus musculus fructose bisphosphatase 2 (Fbp2). mRNA [NM_007994]
Fbxo17	2.75924	3.44205	Mus musculus F-box protein 17 (Fbxo17). mRNA [NM_015796]
Fbxo24	1.51134	4.8769	Mus musculus F-box protein 24 (Fbxo24). mRNA [NM_027708]
Fbxo6	-2.00693	-1.38541	Mus musculus F-box protein 6 (Fbxo6). transcript variant 1. mRNA [NM_015797]
Fbxw15	-1.4009	2.22724	Mus musculus F-box and WD-40 domain protein 15 (Fbxw15). mRNA [NM_199036]
Fbxw16	3.64488	2.32413	Mus musculus F-box and WD-40 domain protein 16 (Fbxw16). mRNA [NM_177070]
Fbxw20	2.1901	2.97554	Mus musculus F-box and WD-40 domain protein 20 (Fbxw20). mRNA [NM_001008428]
Fbxw24	-17.0741	-24.8968	Mus musculus F-box and WD-40 domain protein 24 (Fbxw24). mRNA [NM_001013776]
Fbxw25	2.20119	1.8274	PREDICTED: Mus musculus F-box and WD-40 domain protein 25 (Fbxw25). miscRNA [XR_034946]
Fbxw27	3.55962	-1.09925	PREDICTED: Mus musculus F-box and WD-40 domain protein 27 (Fbxw27). mRNA [XM_003084806]
Fcgr1	1.99615	3.39627	Mus musculus Fc receptor. IgG. high affinity I (Fcgr1). mRNA [NM_010186]
Fcgr3	-1.69424	-3.75928	Mus musculus Fc receptor. IgG. low affinity III (Fcgr3). mRNA [NM_010188]
Fcna	-2.19406	-3.40682	Mus musculus ficolin A (Fcna). mRNA [NM_007995]
Fcrl6	-10.8855	-14.6578	Mus musculus Fc receptor-like 6 (Fcrl6). mRNA [NM_001164725]
Fcrls	2.08112	1.77227	Mus musculus Fc receptor-like S. scavenger receptor (Fcrls). mRNA [NM_030707]
Fer1l4	1.06899	-2.95205	Mus musculus fer-1-like 4 (C. elegans) (Fer1l4). mRNA [NM_001136556]
Fer1l6	2.94095	2.55197	fer-1-like 6 (C. elegans) [Source:MGI Symbol;Acc:MGI:3645398] [ENSMUST00000159177]
Fetub	-1.99472	-2.35243	Mus musculus fetuin beta (Fetub). transcript variant 1. mRNA [NM_021564]
Fev	2.23591	1.24705	Mus musculus FEV (ETS oncogene family) (Fev). mRNA [NM_153111]
Fez1	-4.02798	2.42119	Mus musculus fasciculation and elongation protein zeta 1 (zygin I) (Fez1). mRNA [NM_183171]
Fezf2	2.09333	-1.64558	Mus musculus Fez family zinc finger 2 (Fezf2). mRNA [NM_080433]
Ffar3	2.01051	1.92161	Mus musculus free fatty acid receptor 3 (Ffar3). mRNA [NM_001033316]
Fga	-1.6041	-2.10074	Mus musculus fibrinogen alpha chain (Fga). transcript variant 2. mRNA [NM_010196]
Fgb	6.41777	-1.38733	Mus musculus fibrinogen beta chain (Fgb). mRNA [NM_181849]
Fgd2	-1.11018	-3.93675	Mus musculus FYVE. RhoGEF and PH domain containing 2 (Fgd2). transcript variant 2. mRNA [NM_013710]
Fgd3	-3.48485	-3.04925	FYVE. RhoGEF and PH domain containing 3 [Source:MGI Symbol;Acc:MGI:1353657] [ENSMUST00000110087]///Mus musculus FYVE. RhoGEF and PH domain containing 3 (Fgd3). mRNA [NM_015759]
Fgd5	-2.74803	-1.05868	Mus musculus FYVE. RhoGEF and PH domain containing 5 (Fgd5). mRNA [NM_172731]
Fgf10	2.36339	-1.43159	Mus musculus fibroblast growth factor 10 (Fgf10). mRNA [NM_008002]
Fgf12	-1.40139	2.03011	Mus musculus fibroblast growth factor 12 (Fgf12). transcript variant 1. mRNA [NM_183064]
Fgf20	-3.2643	-4.67558	Mus musculus fibroblast growth factor 20 (Fgf20). mRNA [NM_030610]
Fgf21	-1.50113	-2.34872	Mus musculus fibroblast growth factor 21 (Fgf21). mRNA [NM_020013]
Fgf3	-3.05772	-6.28902	Mus musculus fibroblast growth factor 3 (Fgf3). mRNA [NM_008007]
Fgf4	-2.15314	-3.13694	Mus musculus fibroblast growth factor 4 (Fgf4). mRNA [NM_010202]
Fgf5	2.82407	-2.70783	Mus musculus fibroblast growth factor 5 (Fgf5). mRNA [NM_010203]
Fgf7	2.41888	2.02552	Mus musculus fibroblast growth factor 7 (Fgf7). mRNA [NM_008008]
Fgf8	2.04322	-3.22444	Mus musculus fibroblast growth factor 8 (Fgf8). transcript variant 1. mRNA [NM_010205]
Fgf9	-3.48485	-1.28493	Mus musculus fibroblast growth factor 9 (Fgf9). mRNA [NM_013518]
Fgfr3	2.48007	2.25524	Mus musculus fibroblast growth factor receptor 3 (Fgfr3). transcript variant 2. mRNA [NM_001163215]///fibroblast growth factor receptor 3 [Source:MGI Symbol;Acc:MGI:95524] [ENSMUST00000134610]
Fgg	-1.72614	-2.55548	Mus musculus fibrinogen gamma chain (Fgg). mRNA [NM_133862]
Fgl2	-1.00831	4.0793	Mus musculus fibrinogen-like protein 2 (Fgl2). mRNA [NM_008013]
Fgr	-2.04238	-3.13099	Mus musculus Gardner-Rasheed feline sarcoma viral (Fgr) oncogene homolog (Fgr). mRNA [NM_010208]
Fhl4	-3.82609	-4.78243	Mus musculus four and a half LIM domains 4 (Fhl4). mRNA [NM_010214]
Figla	-1.76909	-2.71831	Mus musculus folliculogenesis specific basic helix-loop-helix (Figla). mRNA [NM_012013]
Filip1l	-1.05885	-2.25324	Mus musculus filamin A interacting protein 1-like (Filip1l). transcript variant 1. mRNA [NM_001040397]///filamin A interacting protein 1-like [Source:MGI Symbol;Acc:MGI:1925999] [ENSMUST00000099667]
Fkbp11	4.60625	4.97809	Mus musculus FK506 binding protein 11 (Fkbp11). mRNA [NM_024169]
Fkbp7	-2.19437	1.08917	Mus musculus FK506 binding protein 7 (Fkbp7). mRNA [NM_010222]
Flt1	1.21566	-2.81534	FMS-like tyrosine kinase 1 [Source:MGI Symbol;Acc:MGI:95558] [ENSMUST00000110529]///Mus musculus FMS-like tyrosine kinase 1 (Flt1). mRNA [NM_010228]///Mus musculus adult female placenta cDNA. RIKEN full-length enriched library. clone:1600020B02 product:FMS-like tyrosine kinase 1. full insert sequence. [AK005502]
Flt4	-3.24124	-1.30966	Mus musculus FMS-like tyrosine kinase 4 (Flt4). mRNA [NM_008029]
Fmo3	-1.3711	-2.61634	Mus musculus flavin containing monooxygenase 3 (Fmo3). mRNA [NM_008030]
Fmod	-7.46792	-4.05973	Mus musculus fibromodulin (Fmod). mRNA [NM_021355]
Fosl1	6.06376	1.76317	Mus musculus fos-like antigen 1 (Fosl1). mRNA [NM_010235]
Fosl2	-2.02186	-3.04723	Mus musculus fos-like antigen 2 (Fosl2). mRNA [NM_008037]
Foxa1	1.69998	-2.35788	Mus musculus forkhead box A1 (Foxa1). mRNA [NM_008259]
Foxa2	1.25312	-2.77215	Mus musculus forkhead box A2 (Foxa2). mRNA [NM_010446]
Foxb1	-1.00437	--2,6006305	Mus musculus forkhead box B1 (Foxb1). mRNA [NM_022378]
Foxb2	-3.40156	-2.02837	Mus musculus forkhead box B2 (Foxb2). mRNA [NM_008023]
Foxc1	7.26527	1.44669	Mus musculus forkhead box C1 (Foxc1). mRNA [NM_008592]
Foxd1	-2.05359	1.21274	Mus musculus forkhead box D1 (Foxd1). mRNA [NM_008242]
Foxd3	-2.1088	-1.24318	Mus musculus forkhead box D3 (Foxd3). mRNA [NM_010425]
Foxd4	3.93822	1.55552	Mus musculus forkhead box D4 (Foxd4). mRNA [NM_008022]
Foxg1	-2.47144	-1.58205	Mus musculus forkhead box G1 (Foxg1). transcript variant 2. mRNA [NM_001160112]
Foxh1	-1.38491	-2.33075	Mus musculus forkhead box H1 (Foxh1). mRNA [NM_007989]
Foxj2	2.49008	5.28715	Mus musculus forkhead box J2 (Foxj2). mRNA [NM_021899]
Foxn4	-1.87406	2.20496	Mus musculus forkhead box N4 (Foxn4). mRNA [NM_148935]
Foxo4	-1.1722	-2.52801	Mus musculus forkhead box O4 (Foxo4). mRNA [NM_018789]///forkhead box O4 [Source:MGI Symbol;Acc:MGI:1891915] [ENSMUST00000150558]
Foxq1	-6.19662	-8.72663	Mus musculus forkhead box Q1 (Foxq1). mRNA [NM_008239]
Fpr2	3.9605	-1.6431	Mus musculus formyl peptide receptor 2 (Fpr2). mRNA [NM_008039]
Fpr-rs6	-2.02285	-3.03989	Mus musculus formyl peptide receptor. related sequence 6 (Fpr-rs6). mRNA [NM_177316]
Frat2	-1.50422	-2.00353	Mus musculus frequently rearranged in advanced T-cell lymphomas 2 (Frat2). mRNA [NM_177603]
Frmd7	-2.121	-2.9158	Mus musculus FERM domain containing 7 (Frmd7). mRNA [NM_001190332]
Frrs1	-4.30847	-6.47574	Mus musculus ferric-chelate reductase 1 (Frrs1). transcript variant 1. mRNA [NM_001113478]
Frs3	14.4487	7.86128	Mus musculus fibroblast growth factor receptor substrate 3 (Frs3). mRNA [NM_144939]
Fry	2.77391	1.36445	Mus musculus furry homolog (Drosophila) (Fry). mRNA [NM_172887]
Fsd2	-2.21331	-2.92286	Mus musculus fibronectin type III and SPRY domain containing 2 (Fsd2). mRNA [NM_172904]
Fstl3	-2.94923	-1.7281	Mus musculus follistatin-like 3 (Fstl3). mRNA [NM_031380]
Fstl5	-1.09211	5.17114	Mus musculus follistatin-like 5 (Fstl5). mRNA [NM_178673]
Fthl17	-6.23352	-1.80306	Mus musculus ferritin. heavy polypeptide-like 17 (Fthl17). mRNA [NM_031261]
Ftl1	-1.61774	-2.0672	Mus musculus ferritin light chain 1 (Ftl1). mRNA [NM_010240]
Fuca2	-4.03715	-1.21262	Mus musculus fucosidase. alpha-L- 2. plasma (Fuca2). mRNA [NM_025799]///fucosidase. alpha-L- 2. plasma [Source:MGI Symbol;Acc:MGI:1914098] [ENSMUST00000060212]
Fut1	-2.04851	-7.2219	Mus musculus fucosyltransferase 1 (Fut1). mRNA [NM_008051]
Fv1	-2.28653	-1.14926	Mus musculus Friend virus susceptibility 1 (Fv1). mRNA [NM_010244]
Fxyd1	4.65038	2.70218	Mus musculus FXYD domain-containing ion transport regulator 1 (Fxyd1). transcript variant 3. mRNA [NM_052992]
Fxyd3	-1.61235	-2.01162	Mus musculus FXYD domain-containing ion transport regulator 3 (Fxyd3). mRNA [NM_008557]
Fxyd5	-3.91709	-2.50963	Mus musculus FXYD domain-containing ion transport regulator 5 (Fxyd5). transcript variant 2. mRNA [NM_008761]
G0s2	-2.51443	-1.01246	Mus musculus G0/G1 switch gene 2 (G0s2). mRNA [NM_008059]
G630090E17Rik	-1.26831	2.71153	Mus musculus RIKEN cDNA G630090E17 gene (G630090E17Rik). mRNA [NM_001173500]
G6pc2	2.66737	-1.42167	Mus musculus glucose-6-phosphatase. catalytic. 2 (G6pc2). mRNA [NM_021331]
G6pc3	-2.82283	-2.88105	Mus musculus glucose 6 phosphatase. catalytic. 3 (G6pc3). mRNA [NM_175935]
G6pdx	-1.09308	-2.27317	Mus musculus glucose-6-phosphate dehydrogenase X-linked (G6pdx). mRNA [NM_008062]
Gabra4	1.19476	4.25918	Mus musculus gamma-aminobutyric acid (GABA) A receptor. subunit alpha 4 (Gabra4). mRNA [NM_010251]
Gabra6	-1.96043	-3.09886	Mus musculus gamma-aminobutyric acid (GABA) A receptor. subunit alpha 6 (Gabra6). transcript variant 2. mRNA [NM_008068]
Gabrb2	-2.08271	1.7754	Mus musculus gamma-aminobutyric acid (GABA) A receptor. subunit beta 2 (Gabrb2). mRNA [NM_008070]
Gabrd	3.46439	1.57963	Mus musculus gamma-aminobutyric acid (GABA) A receptor. subunit delta (Gabrd). mRNA [NM_008072]
Gabrg2	-1.37079	3.51204	Mus musculus gamma-aminobutyric acid (GABA) A receptor. subunit gamma 2 (Gabrg2). transcript variant 2. mRNA [NM_177408]///Mus musculus gamma-aminobutyric acid (GABA) A receptor. subunit gamma 2 (Gabrg2). transcript variant 1. mRNA [NM_008073]///gamma-aminobutyric acid (GABA) A receptor. subunit gamma 2 [Source:MGI Symbol;Acc:MGI:95623] [ENSMUST00000109290]
Gabrp	-1.42404	-3.87143	Mus musculus gamma-aminobutyric acid (GABA) A receptor. pi (Gabrp). mRNA [NM_146017]
Gad2	1.85072	-2.69962	Mus musculus glutamic acid decarboxylase 2 (Gad2). mRNA [NM_008078]
Gadd45b	-2.90597	-2.81758	Mus musculus growth arrest and DNA-damage-inducible 45 beta (Gadd45b). mRNA [NM_008655]
Gadd45g	-4.73706	1.85911	Mus musculus growth arrest and DNA-damage-inducible 45 gamma (Gadd45g). mRNA [NM_011817]
Gadd45gip1	-1.61262	-2.63999	Mus musculus growth arrest and DNA-damage-inducible. gamma interacting protein 1 (Gadd45gip1). mRNA [NM_183358]
Gadl1	-1.20394	2.13032	Mus musculus glutamate decarboxylase-like 1 (Gadl1). mRNA [NM_028638]
Gal3st1	-1.63742	-2.28886	Mus musculus galactose-3-O-sulfotransferase 1 (Gal3st1). transcript variant 1. mRNA [NM_016922]
Gal3st4	2.93861	1.65431	Mus musculus galactose-3-O-sulfotransferase 4 (Gal3st4). mRNA [NM_001033416]
Galc	3.22914	4.61431	Mus musculus galactosylceramidase (Galc). mRNA [NM_008079]
Galm	-2.72885	-3.15066	Mus musculus galactose mutarotase (Galm). mRNA [NM_176963]
Galnt11	-6.47056	1.43343	Mus musculus UDP-N-acetyl-alpha-D-galactosamine:polypeptide N-acetylgalactosaminyltransferase 11 (Galnt11). mRNA [NM_144908]
Galnt6	-2.11221	-2.87732	Mus musculus UDP-N-acetyl-alpha-D-galactosamine:polypeptide N-acetylgalactosaminyltransferase 6 (Galnt6). transcript variant 2. mRNA [NM_172451]///Mus musculus UDP-N-acetyl-alpha-D-galactosamine:polypeptide N-acetylgalactosaminyltransferase 6 (Galnt6). transcript variant 1. mRNA [NM_001161767]
Galnt9	2.44609	4.96707	Mus musculus UDP-N-acetyl-alpha-D-galactosamine:polypeptide N-acetylgalactosaminyltransferase 9 (Galnt9). transcript variant A. mRNA [NM_198306]
Galntl1	-2.0247	1.00039	Mus musculus UDP-N-acetyl-alpha-D-galactosamine:polypeptide N-acetylgalactosaminyltransferase-like 1 (Galntl1). mRNA [NM_001081421]
Galp	2.27182	2.26837	Mus musculus galanin-like peptide (Galp). mRNA [NM_178028]
Gap43	-1.51626	2.81663	Mus musculus growth associated protein 43 (Gap43). mRNA [NM_008083]
Gas2	-5.35306	-1.30793	Mus musculus growth arrest specific 2 (Gas2). mRNA [NM_008087]///Mus musculus 15 days embryo head cDNA. RIKEN full-length enriched library. clone:D930043K06 product:growth arrest specific 2. full insert sequence. [AK142903]
Gas6	-2.22847	-1.45889	Mus musculus growth arrest specific 6 (Gas6). mRNA [NM_019521]
Gast	2.27754	1.23426	Mus musculus gastrin (Gast). mRNA [NM_010257]
Gata1	-2.43556	-1.08473	Mus musculus GATA binding protein 1 (Gata1). mRNA [NM_008089]
Gata4	-1.09149	13.2499	Mus musculus GATA binding protein 4 (Gata4). mRNA [NM_008092]
Gatad2b	-1.36787	-2.24702	Mus musculus GATA zinc finger domain containing 2B (Gatad2b). mRNA [NM_139304]
Gbp1	33.4957	-46.4012	Mus musculus guanylate binding protein 1 (Gbp1). mRNA [NM_010259]
Gbp10	2.304	1.78853	Mus musculus guanylate-binding protein 10 (Gbp10). mRNA [NM_001039646]
Gbp4	1.03315	-3.0289	Mus musculus guanylate binding protein 4 (Gbp4). mRNA [NM_008620]
Gbp9	-1.81293	-2.26226	Mus musculus guanylate-binding protein 9 (Gbp9). mRNA [NM_172777]
Gbx1	-2.31734	-3.13815	Mus musculus gastrulation brain homeobox 1 (Gbx1). mRNA [NM_015739]
Gcet2	-1.0995	2.83263	Mus musculus germinal center expressed transcript 2 (Gcet2). transcript variant 1. mRNA [NM_001159297]
Gcm1	-1.99433	-2.0301	Mus musculus glial cells missing homolog 1 (Drosophila) (Gcm1). mRNA [NM_008103]
Gcm2	2.83882	2.3928	Mus musculus glial cells missing homolog 2 (Drosophila) (Gcm2). mRNA [NM_008104]
Gcnt2	-2.08635	-1.26968	Mus musculus glucosaminyl (N-acetyl) transferase 2. I-branching enzyme (Gcnt2). transcript variant 1. mRNA [NM_008105]///Mus musculus glucosaminyl (N-acetyl) transferase 2. I-branching enzyme (Gcnt2). transcript variant 3. mRNA [NM_133219]
Gcnt3	9.7889	-1.60556	Mus musculus glucosaminyl (N-acetyl) transferase 3. mucin type (Gcnt3). mRNA [NM_028087]
Gdap1l1	-2.00795	-1.76548	Mus musculus ganglioside-induced differentiation-associated protein 1-like 1 (Gdap1l1). mRNA [NM_144891]
Gdf15	-2.23743	-1.36952	Mus musculus growth differentiation factor 15 (Gdf15). mRNA [NM_011819]
Gdf7	-3.75164	-2.27932	Mus musculus growth differentiation factor 7 (Gdf7). mRNA [NM_013527]
Gdpd3	-3.43574	-2.939	Mus musculus glycerophosphodiester phosphodiesterase domain containing 3 (Gdpd3). mRNA [NM_024228]
Gdpd4	1.41008	9.08577	Mus musculus glycerophosphodiester phosphodiesterase domain containing 4 (Gdpd4). mRNA [NM_177696]
Gfra2	-1.26091	2.13662	Mus musculus glial cell line derived neurotrophic factor family receptor alpha 2 (Gfra2). mRNA [NM_008115]
Ggn	-4.28286	-3.71103	Mus musculus gametogenetin (Ggn). transcript variant 3. mRNA [NM_182696]
Ggt1	-1.48323	-12.0407	Mus musculus gamma-glutamyltransferase 1 (Ggt1). mRNA [NM_008116]
Ggt6	-3.97245	-3.35799	Mus musculus gamma-glutamyltransferase 6 (Ggt6). mRNA [NM_027819]
Gh	-4.56077	-4.49944	Mus musculus growth hormone (Gh). mRNA [NM_008117]
Gimap3	1.53665	2.44238	Mus musculus GTPase. IMAP family member 3 (Gimap3). nuclear gene encoding mitochondrial protein. mRNA [NM_031247]
Gipc2	-1.89801	-2.82768	Mus musculus GIPC PDZ domain containing family. member 2 (Gipc2). mRNA [NM_016867]
Gja3	1.63617	2.17499	Mus musculus gap junction protein. alpha 3 (Gja3). mRNA [NM_016975]
Gja6	2.33966	1.83498	Mus musculus gap junction protein. alpha 6 (Gja6). mRNA [NM_001001496]
Gjb2	-2.12341	-1.96044	Mus musculus gap junction protein. beta 2 (Gjb2). mRNA [NM_008125]
Gjb3	-3.45175	-2.8124	Mus musculus gap junction protein. beta 3 (Gjb3). transcript variant 1. mRNA [NM_001160012]
Gjc3	2.88009	2.51822	Mus musculus gap junction protein. gamma 3 (Gjc3). mRNA [NM_080450]
Gjd2	3.76959	-1.44613	Mus musculus gap junction protein. delta 2 (Gjd2). mRNA [NM_010290]
Gk5	-1.28949	-2.01206	Mus musculus glycerol kinase 5 (putative) (Gk5). mRNA [NM_177352]
Gkn1	-1.60339	-2.35272	Mus musculus gastrokine 1 (Gkn1). mRNA [NM_025466]
Gli2	3.00234	2.39803	Mus musculus GLI-Kruppel family member GLI2 (Gli2). mRNA [NM_001081125]
Glipr2	-3.13187	-1.36113	Mus musculus GLI pathogenesis-related 2 (Glipr2). mRNA [NM_027450]
Glis3	-2.0938	-2.16623	Mus musculus GLIS family zinc finger 3 (Glis3). mRNA [NM_175459]
Glod5	-3.36398	-1.00612	Mus musculus glyoxalase domain containing 5 (Glod5). mRNA [NM_027227]
Glrb	2.75411	3.12652	Mus musculus glycine receptor. beta subunit (Glrb). mRNA [NM_010298]
Glrp1	-2.11377	-1.70895	Mus musculus glutamine repeat protein 1 (Glrp1). mRNA [NM_008132]
Glrx	-1.20276	-2.03662	Mus musculus glutaredoxin (Glrx). mRNA [NM_053108]
Glt1d1	-1.06486	-2.07704	Mus musculus glycosyltransferase 1 domain containing 1 (Glt1d1). mRNA [NM_177005]///glycosyltransferase 1 domain containing 1 [Source:MGI Symbol;Acc:MGI:2442755] [ENSMUST00000137157]
Glt6d1	-4.00813	-5.6781	Mus musculus glycosyltransferase 6 domain containing 1 (Glt6d1). mRNA [NM_001039095]///glycosyltransferase 6 domain containing 1 [Source:MGI Symbol;Acc:MGI:1918353] [ENSMUST00000038010]
Gltscr1	-1.4885	-2.03179	Mus musculus glioma tumor suppressor candidate region gene 1 (Gltscr1). mRNA [NM_001081418]
Glyat	-1.91816	-2.87163	Mus musculus glycine-N-acyltransferase (Glyat). nuclear gene encoding mitochondrial protein. mRNA [NM_145935]
Glycam1	-2.49837	-3.50428	Mus musculus glycosylation dependent cell adhesion molecule 1 (Glycam1). mRNA [NM_008134]
Gmfg	-1.07632	-2.24105	Mus musculus glia maturation factor. gamma (Gmfg). transcript variant 1. mRNA [NM_022024]
Gna14	-1.20147	-4.02812	Mus musculus guanine nucleotide binding protein. alpha 14 (Gna14). mRNA [NM_008137]
Gng3	-4.13463	-6.21653	Mus musculus guanine nucleotide binding protein (G protein). gamma 3 (Gng3). mRNA [NM_010316]
Gng8	-2.14195	-3.25566	Mus musculus guanine nucleotide binding protein (G protein). gamma 8 (Gng8). mRNA [NM_010320]
Gngt1	-4.85738	-6.35643	Mus musculus guanine nucleotide binding protein (G protein). gamma transducing activity polypeptide 1 (Gngt1). mRNA [NM_010314]
Gngt2	-4.18929	-1.42817	Mus musculus guanine nucleotide binding protein (G protein). gamma transducing activity polypeptide 2 (Gngt2). transcript variant 2. mRNA [NM_001038664]
Golga7b	1.91419	2.21838	Mus musculus golgi autoantigen. golgin subfamily a. 7B (Golga7b). transcript variant 1. mRNA [NM_001141983]
Golt1a	3.56757	2.44356	Mus musculus golgi transport 1 homolog A (S. cerevisiae) (Golt1a). mRNA [NM_026680]
Got1l1	-5.26686	-6.26829	Mus musculus glutamic-oxaloacetic transaminase 1-like 1 (Got1l1). mRNA [NM_029674]
Gp5	-1.48952	4.24487	Mus musculus glycoprotein 5 (platelet) (Gp5). mRNA [NM_008148]
Gp6	-3.54033	-2.54705	Mus musculus glycoprotein 6 (platelet) (Gp6). mRNA [NM_001163014]
Gpc6	1.2506	2.73527	Mus musculus glypican 6 (Gpc6). transcript variant 1. mRNA [NM_001079844]
Gpm6a	-3.27992	2.25164	Mus musculus glycoprotein m6a (Gpm6a). mRNA [NM_153581]
Gpnmb	-1.09562	2.72572	Mus musculus glycoprotein (transmembrane) nmb (Gpnmb). mRNA [NM_053110]
Gpr101	2.46094	1.68519	Mus musculus G protein-coupled receptor 101 (Gpr101). mRNA [NM_001033360]
Gpr113	-2.18099	-3.57313	Mus musculus G protein-coupled receptor 113 (Gpr113). mRNA [NM_001014394]
Gpr133	-84.773	-129.299	Mus musculus G protein-coupled receptor 133 (Gpr133). mRNA [NM_001081342]
Gpr135	1.37268	2.03535	Mus musculus G protein-coupled receptor 135 (Gpr135). mRNA [NM_181752]
Gpr15	-6.36203	-8.29152	Mus musculus G protein-coupled receptor 15 (Gpr15). mRNA [NM_001162955]
Gpr152	2.04912	-1.55367	Mus musculus G protein-coupled receptor 152 (Gpr152). mRNA [NM_206973]
Gpr165	-1.92887	-3.0149	Mus musculus G protein-coupled receptor 165 (Gpr165). mRNA [NM_029536]
Gpr173	-2.10211	-2.80295	Mus musculus G-protein coupled receptor 173 (Gpr173). mRNA [NM_027543]
Gpr176	-8.19081	-2.65783	Mus musculus G protein-coupled receptor 176 (Gpr176). mRNA [NM_201367]
Gpr20	-2.61527	-2.46792	Mus musculus G protein-coupled receptor 20 (Gpr20). mRNA [NM_173365]
Gpr21	2.22979	1.63641	Mus musculus G protein-coupled receptor 21 (Gpr21). mRNA [NM_177383]
Gpr22	-2.36591	-3.27175	Mus musculus G protein-coupled receptor 22 (Gpr22). mRNA [NM_175191]
Gpr25	2.07178	1.82964	Mus musculus G protein-coupled receptor 25 (Gpr25). mRNA [NM_001101516]
Gpr26	3.1945	2.66459	Mus musculus G protein-coupled receptor 26 (Gpr26). mRNA [NM_173410]
Gpr4	-1.72496	-2.87619	Mus musculus G protein-coupled receptor 4 (Gpr4). mRNA [NM_175668]
Gpr56	-2.52369	-2.12661	Mus musculus G protein-coupled receptor 56 (Gpr56). transcript variant 2. mRNA [NM_018882]
Gpr82	-1.01644	3.84837	Mus musculus G protein-coupled receptor 82 (Gpr82). mRNA [NM_175669]
Gpr87	4.10401	-1.43286	Mus musculus G protein-coupled receptor 87 (Gpr87). mRNA [NM_032399]
Gpr97	-2.37681	-1.49905	Mus musculus G protein-coupled receptor 97 (Gpr97). mRNA [NM_173036]
Gpsm3	-1.82143	-2.1995	Mus musculus G-protein signalling modulator 3 (AGS3-like. C. elegans) (Gpsm3). mRNA [NM_134116]
Gpx3	-4.86455	-3.14558	Mus musculus glutathione peroxidase 3 (Gpx3). transcript variant 2. mRNA [NM_008161]
Gpx6	-1.12919	-3.51375	Mus musculus glutathione peroxidase 6 (Gpx6). mRNA [NM_145451]
Gpx7	-3.05959	-1.78575	Mus musculus glutathione peroxidase 7 (Gpx7). mRNA [NM_024198]
Gramd2	-1.62163	-3.06717	Mus musculus GRAM domain containing 2 (Gramd2). mRNA [NM_001033498]
Grb7	-5.37549	-9.5244	Mus musculus growth factor receptor bound protein 7 (Grb7). mRNA [NM_010346]
Greb1l	2.4073	1.26089	Mus musculus growth regulation by estrogen in breast cancer-like (Greb1l). mRNA [NM_001083628]
Grhl1	2.18802	-1.14793	Mus musculus grainyhead-like 1 (Drosophila) (Grhl1). transcript variant 2. mRNA [NM_145890]
Grhl2	-1.33636	-3.9529	Mus musculus grainyhead-like 2 (Drosophila) (Grhl2). mRNA [NM_026496]
Grhl3	-1.00324	--3,3300674	Mus musculus grainyhead-like 3 (Drosophila) (Grhl3). mRNA [NM_001013756]
Grik3	-3.03881	-1.17177	Mus musculus glutamate receptor. ionotropic. kainate 3 (Grik3). mRNA [NM_001081097]
Grin1	1.12055	4.02914	Mus musculus glutamate receptor. ionotropic. NMDA1 (zeta 1) (Grin1). transcript variant 2. mRNA [NM_001177656]///Mus musculus glutamate receptor. ionotropic. NMDA1 (zeta 1) (Grin1). transcript variant 1. mRNA [NM_008169]
Grin2d	-1.58286	-2.40332	Mus musculus glutamate receptor. ionotropic. NMDA2D (epsilon 4) (Grin2d). mRNA [NM_008172]
Grk4	1.81448	3.09604	Mus musculus G protein-coupled receptor kinase 4 (Grk4). transcript variant 1. mRNA [NM_019497]///Mus musculus G protein-coupled receptor kinase 4 (Grk4). transcript variant 2. mRNA [NM_001080743]
Grm1	1.17388	2.3024	Mus musculus glutamate receptor. metabotropic 1 (Grm1). transcript variant 2. mRNA [NM_001114333]
Grm6	1.65828	-6.33888	Mus musculus glutamate receptor. metabotropic 6 (Grm6). mRNA [NM_173372]
Grpr	5.23854	-2.49349	Mus musculus gastrin releasing peptide receptor (Grpr). mRNA [NM_008177]
Grrp1	-2.5137	-1.21393	Mus musculus glycine/arginine rich protein 1 (Grrp1). mRNA [NM_001099296]
Gsdma	-1.96813	-3.61019	Mus musculus gasdermin A (Gsdma). mRNA [NM_021347]
Gsdma2	1.08917	-2.45603	Mus musculus gasdermin A2 (Gsdma2). mRNA [NM_029727]
Gsdmc	2.57305	2.37748	Mus musculus gasdermin C (Gsdmc). mRNA [NM_031378]
Gsdmc4	-4.18629	-2.979	Mus musculus gasdermin C4 (Gsdmc4). mRNA [NM_028992]
Gsdmcl2	-2.28743	-3.2991	PREDICTED: Mus musculus gasdermin C-like 2 (Gsdmcl2). mRNA [XM_979344]
Gstm1	2.09815	-2.07937	Mus musculus glutathione S-transferase. mu 1 (Gstm1). mRNA [NM_010358]
Gstm2	1.8706	-2.74339	Mus musculus glutathione S-transferase. mu 2 (Gstm2). mRNA [NM_008183]
Gstm3	1.98327	-2.09261	Mus musculus glutathione S-transferase. mu 3 (Gstm3). mRNA [NM_010359]
Gstm4	1.63988	-2.017	Mus musculus glutathione S-transferase. mu 4 (Gstm4). transcript variant 1. mRNA [NM_026764]
Gstm5	-2.11812	-2.88606	Mus musculus glutathione S-transferase. mu 5 (Gstm5). mRNA [NM_010360]
Gstp1	-4.63971	-3.98465	Mus musculus glutathione S-transferase. pi 1 (Gstp1). mRNA [NM_013541]
Gstp2	-3.56542	-3.38748	Mus musculus glutathione S-transferase. pi 2 (Gstp2). mRNA [NM_181796]
Gstt4	22.9946	-1.87231	Mus musculus glutathione S-transferase. theta 4 (Gstt4). mRNA [NM_029472]
Gtse1	2.14982	1.96009	Mus musculus G two S phase expressed protein 1 (Gtse1). transcript variant 2. mRNA [NM_013882]
Gtsf1	12.047	-3.5024	Mus musculus gametocyte specific factor 1 (Gtsf1). mRNA [NM_028797]
Gtsf1l	-1.46601	-3.56371	Mus musculus gametocyte specific factor 1-like (Gtsf1l). mRNA [NM_026630]
Guca1a	-3.95306	-3.75336	Mus musculus guanylate cyclase activator 1a (retina) (Guca1a). mRNA [NM_008189]
Gucy1b2	3.04143	1.97387	Mus musculus guanylate cyclase 1. soluble. beta 2 (Gucy1b2). transcript variant 1. mRNA [NM_172810]
Gucy2c	-2.0417	1.19997	Mus musculus guanylate cyclase 2c (Gucy2c). transcript variant 2. mRNA [NM_145067]
Gulo	-3.39325	-4.21399	Mus musculus gulonolactone (L-) oxidase (Gulo). mRNA [NM_178747]
Gypc	-8.76902	-1.33118	Mus musculus glycophorin C (Gypc). mRNA [NM_001048207]
Gys2	-1.51916	-2.60352	Mus musculus glycogen synthase 2 (Gys2). mRNA [NM_145572]
Gzmb	-2.16301	-3.11006	Mus musculus granzyme B (Gzmb). mRNA [NM_013542]
H19	-5.99765	-4.43368	Mus musculus H19 fetal liver mRNA (H19). non-coding RNA [NR_001592]
H1f0	1.38828	2.48029	Mus musculus H1 histone family. member 0 (H1f0). mRNA [NM_008197]
H2-DMa	-2.26566	-1.11939	Mus musculus histocompatibility 2. class II. locus DMa (H2-DMa). mRNA [NM_010386]
H2-DMb1	-1.66162	-2.98701	Mus musculus histocompatibility 2. class II. locus Mb1 (H2-DMb1). mRNA [NM_010387]
H2-DMb2	16.0881	-1.54811	Mus musculus histocompatibility 2. class II. locus Mb2 (H2-DMb2). mRNA [NM_010388]
H2-Eb2	11.9246	1.46801	Mus musculus histocompatibility 2. class II antigen E beta2 (H2-Eb2). mRNA [NM_001033978]
H2-M11	3.39253	2.32182	Mus musculus histocompatibility 2. M region locus 11 (H2-M11). mRNA [NM_177635]
H2-M3	-9.9686	-5.74417	Mus musculus histocompatibility 2. M region locus 3 (H2-M3). mRNA [NM_013819]
H2-Oa	-3.27118	-2.1569	Mus musculus histocompatibility 2. O region alpha locus (H2-Oa). mRNA [NM_008206]
H6pd	-2.6035	-1.40467	Mus musculus hexose-6-phosphate dehydrogenase (glucose 1-dehydrogenase) (H6pd). mRNA [NM_173371]
Hamp2	2.99683	1.81613	Mus musculus hepcidin antimicrobial peptide 2 (Hamp2). mRNA [NM_183257]
Hapln3	-2.22982	-1.56099	Mus musculus hyaluronan and proteoglycan link protein 3 (Hapln3). mRNA [NM_178255]///hyaluronan and proteoglycan link protein 3 [Source:MGI Symbol;Acc:MGI:1914916] [ENSMUST00000032827]
Hapln4	-2.44421	-1.16341	Mus musculus hyaluronan and proteoglycan link protein 4 (Hapln4). mRNA [NM_177900]
Has1	-2.24216	-2.05324	Mus musculus hyaluronan synthase1 (Has1). mRNA [NM_008215]
Has2	-2.0503	-1.64408	Mus musculus hyaluronan synthase 2 (Has2). mRNA [NM_008216]
Hba-a1	-2.73458	-3.19065	Mus musculus hemoglobin alpha. adult chain 1 (Hba-a1). mRNA [NM_008218]
Hbb-y	1.35956	3.8102	Mus musculus hemoglobin Y. beta-like embryonic chain (Hbb-y). mRNA [NM_008221]
Hbq1a	5.22187	-1.43049	Mus musculus hemoglobin. theta 1A (Hbq1a). mRNA [NM_175000]
Hcfc2	1.23885	2.07664	Mus musculus host cell factor C2 (Hcfc2). mRNA [NM_001081218]
Hcst	1.91914	2.25062	Mus musculus hematopoietic cell signal transducer (Hcst). mRNA [NM_011827]
Hdc	1.46723	-2.32156	Mus musculus histidine decarboxylase (Hdc). mRNA [NM_008230]
Heatr7b1	2.21379	1.15394	Mus musculus HEAT repeat containing 7B1 (Heatr7b1). mRNA [NM_001177364]
Hebp1	-3.59947	-1.68423	Mus musculus heme binding protein 1 (Hebp1). mRNA [NM_013546]
Hes1	2.17719	1.29245	Mus musculus hairy and enhancer of split 1 (Drosophila) (Hes1). mRNA [NM_008235]
Hes3	6.61125	1.46416	Mus musculus hairy and enhancer of split 3 (Drosophila) (Hes3). mRNA [NM_008237]
Hesx1	-1.17364	-2.79619	Mus musculus homeobox gene expressed in ES cells (Hesx1). mRNA [NM_010420]
Hexa	-10.4336	-11.2804	Mus musculus hexosaminidase A (Hexa). mRNA [NM_010421]
Hfm1	-1.03548	2.25969	Mus musculus HFM1. ATP-dependent DNA helicase homolog (S. cerevisiae) (Hfm1). mRNA [NM_177873]
Hhat	1.19359	2.64691	hedgehog acyltransferase [Source:MGI Symbol;Acc:MGI:2444681] [ENSMUST00000110841]///Mus musculus hedgehog acyltransferase (Hhat). mRNA [NM_144881]
Hhatl	2.27654	2.15917	Mus musculus hedgehog acyltransferase-like (Hhatl). transcript variant 1. mRNA [NM_029095]
Hhipl2	-2.10391	-2.14586	Mus musculus hedgehog interacting protein-like 2 (Hhipl2). mRNA [NM_030175]
Hhla1	-1.48158	-3.59889	Mus musculus HERV-H LTR-associating 1 (Hhla1). mRNA [NM_001145096]
Hic1	1.06647	-2.12706	Mus musculus hypermethylated in cancer 1 (Hic1). transcript variant 1. mRNA [NM_010430]
Hist1h1b	-1.39503	-2.02965	Mus musculus histone cluster 1. H1b (Hist1h1b). mRNA [NM_020034]
Hist1h1t	-1.61068	-2.18948	Mus musculus histone cluster 1. H1t (Hist1h1t). mRNA [NM_010377]
Hist1h2ac	-2.25253	-3.32536	Mus musculus histone cluster 1. H2ac (Hist1h2ac). mRNA [NM_178189]
Hist1h2bp	-1.90349	4.04622	Mus musculus histone cluster 1. H2bp (Hist1h2bp). mRNA [NM_178202]
Hist1h4d	-1.87127	-2.07427	Mus musculus histone cluster 1. H4d (Hist1h4d). mRNA [NM_175654]
Hist1h4k	-1.63429	-2.11196	Mus musculus histone cluster 1. H4k (Hist1h4k). mRNA [NM_178211]
Hist2h3c2-ps	-2.82734	2.4033	Mus musculus histone cluster 2. H3c2. pseudogene (Hist2h3c2-ps). mRNA [NM_054045]
Hist3h2a	-2.02177	1.19148	Mus musculus histone cluster 3. H2a (Hist3h2a). mRNA [NM_178218]
Hist3h2bb-ps	-7.44199	-4.61994	Mus musculus histone cluster 3. H2bb. pseudogene (Hist3h2bb-ps). mRNA [NM_206882]
Hist4h4	-2.04697	-2.32127	Mus musculus histone cluster 4. H4 (Hist4h4). mRNA [NM_175652]///Mus musculus 9.5 days embryo parthenogenote cDNA. RIKEN full-length enriched library. clone:B130044J01 product:H4 HISTONE homolog [Homo sapiens]. full insert sequence. [AK045187]
Hk3	-1.8817	-5.00785	Mus musculus hexokinase 3 (Hk3). nuclear gene encoding mitochondrial protein. transcript variant 1. mRNA [NM_001033245]
Hkdc1	-4.09952	-5.5967	Mus musculus hexokinase domain containing 1 (Hkdc1). mRNA [NM_145419]
Hmcn1	-1.0679	-2.71056	Mus musculus hemicentin 1 (Hmcn1). mRNA [NM_001024720]
Hmgcs2	-1.68479	-2.23205	Mus musculus 3-hydroxy-3-methylglutaryl-Coenzyme A synthase 2 (Hmgcs2). nuclear gene encoding mitochondrial protein. mRNA [NM_008256]
Hmx2	-2.3763	-4.77047	Mus musculus H6 homeobox 2 (Hmx2). mRNA [NM_145998]
Hmx3	-3.21402	1.51475	Mus musculus H6 homeobox 3 (Hmx3). mRNA [NM_008257]
Hnmt	-2.90573	1.19768	Mus musculus histamine N-methyltransferase (Hnmt). mRNA [NM_080462]
Hnrnpul1	-1.69094	-2.16962	Mus musculus heterogeneous nuclear ribonucleoprotein U-like 1 (Hnrnpul1). transcript variant 2. mRNA [NM_178089]///Mus musculus heterogeneous nuclear ribonucleoprotein U-like 1 (Hnrnpul1). transcript variant 1. mRNA [NM_144922]
Hook2	1.03835	-2.34673	Mus musculus hook homolog 2 (Drosophila) (Hook2). transcript variant 1. mRNA [NM_133255]
Hoxa10	-2.67795	-3.7131	Mus musculus homeobox A10 (Hoxa10). transcript variant 1. mRNA [NM_008263]
Hoxa2	-1.78739	-5.12839	Mus musculus homeobox A2 (Hoxa2). mRNA [NM_010451]
Hoxa3	-2.43967	-3.57658	Mus musculus homeobox A3 (Hoxa3). mRNA [NM_010452]
Hoxa4	-6.65045	-16.363	Mus musculus homeobox A4 (Hoxa4). mRNA [NM_008265]
Hoxb1	-2.79837	-2.98911	Mus musculus homeobox B1 (Hoxb1). mRNA [NM_008266]
Hoxb13	-5.73844	-1.05417	Mus musculus homeobox B13 (Hoxb13). mRNA [NM_008267]
Hoxb2	-2.19421	-5.90172	Mus musculus homeobox B2 (Hoxb2). mRNA [NM_134032]
Hoxb4	-5.57535	-1.90327	Mus musculus homeobox B4 (Hoxb4). mRNA [NM_010459]
Hoxb6	-1.87925	-2.15591	Mus musculus homeobox B6 (Hoxb6). mRNA [NM_008269]
Hoxb7	-4.43758	-4.39955	Mus musculus homeobox B7 (Hoxb7). mRNA [NM_010460]
Hoxb9	-3.57041	1.81452	Mus musculus homeobox B9 (Hoxb9). mRNA [NM_008270]
Hoxc10	-1.43949	-2.29591	Mus musculus homeobox C10 (Hoxc10). mRNA [NM_010462]
Hoxc11	17.7417	-1.76506	Mus musculus homeobox C11 (Hoxc11). mRNA [NM_001024842]
Hoxc12	2.21975	-1.00845	Mus musculus homeobox C12 (Hoxc12). mRNA [NM_010463]
Hoxc4	-4.454	-2.53775	Mus musculus homeobox C4 (Hoxc4). mRNA [NM_013553]
Hoxc5	-4.41284	-3.94787	Mus musculus homeobox C5 (Hoxc5). mRNA [NM_175730]
Hoxc6	-1.15579	-2.18687	Mus musculus homeobox C6 (Hoxc6). mRNA [NM_010465]
Hoxc9	-1.94499	-5.68314	Mus musculus homeobox C9 (Hoxc9). mRNA [NM_008272]
Hoxd11	-1.72106	-2.33675	Mus musculus homeobox D11 (Hoxd11). mRNA [NM_008273]///homeobox D11 [Source:MGI Symbol;Acc:MGI:96203] [ENSMUST00000164493]
Hoxd3	-2.92989	-4.61357	Mus musculus homeobox D3 (Hoxd3). mRNA [NM_010468]
Hoxd4	-2.34608	1.54048	Mus musculus homeobox D4 (Hoxd4). mRNA [NM_010469]
Hoxd8	-2.228	-1.44715	Mus musculus homeobox D8 (Hoxd8). mRNA [NM_008276]
Hoxd9	-1.26359	-5.37235	Mus musculus homeobox D9 (Hoxd9). mRNA [NM_013555]
Hp	3.15161	1.89022	Mus musculus haptoglobin (Hp). mRNA [NM_017370]
Hpdl	-1.35318	-2.08744	Mus musculus 4-hydroxyphenylpyruvate dioxygenase-like (Hpdl). mRNA [NM_146256]
Hpn	-4.07759	-5.75794	Mus musculus hepsin (Hpn). transcript variant 1. mRNA [NM_001110252]
Hpse2	-1.42317	-2.83052	Mus musculus heparanase 2 (Hpse2). mRNA [NM_001081257]
Hpx	-1.06981	2.14598	Mus musculus hemopexin (Hpx). mRNA [NM_017371]
Hrasls	-2.03768	5.27602	Mus musculus HRAS-like suppressor (Hrasls). mRNA [NM_013751]
Hrh4	2.29267	2.09914	Mus musculus histamine receptor H4 (Hrh4). mRNA [NM_153087]
Hs3st3a1	-1.2631	2.16228	Mus musculus heparan sulfate (glucosamine) 3-O-sulfotransferase 3A1 (Hs3st3a1). mRNA [NM_178870]
Hs3st6	-1.62512	-2.00184	Mus musculus heparan sulfate (glucosamine) 3-O-sulfotransferase 6 (Hs3st6). mRNA [NM_001012402]
Hsbp1l1	-1.64124	-2.4529	Mus musculus heat shock factor binding protein 1-like 1 (Hsbp1l1). mRNA [NM_001136181]
Hsd11b1	-2.0311	-1.03746	Mus musculus hydroxysteroid 11-beta dehydrogenase 1 (Hsd11b1). transcript variant 1. mRNA [NM_008288]
Hsd17b14	-1.55235	-3.14208	Mus musculus hydroxysteroid (17-beta) dehydrogenase 14 (Hsd17b14). mRNA [NM_025330]
Hsd17b2	-1.42315	-2.92749	Mus musculus hydroxysteroid (17-beta) dehydrogenase 2 (Hsd17b2). mRNA [NM_008290]
Hsd17b3	1.93748	-2.16948	Mus musculus hydroxysteroid (17-beta) dehydrogenase 3 (Hsd17b3). mRNA [NM_008291]
Hsd17b6	-1.83787	-2.87159	Mus musculus hydroxysteroid (17-beta) dehydrogenase 6 (Hsd17b6). mRNA [NM_013786]
Hsd3b2	20.84	-1.00767	Mus musculus hydroxy-delta-5-steroid dehydrogenase. 3 beta- and steroid delta-isomerase 2 (Hsd3b2). mRNA [NM_153193]
Hsf4	-2.31944	-2.37563	Mus musculus heat shock transcription factor 4 (Hsf4). mRNA [NM_011939]
Hsf5	-1.79059	-2.02065	Mus musculus heat shock transcription factor family member 5 (Hsf5). mRNA [NM_001045527]
Hspa1a	-3.23236	-2.58326	Mus musculus heat shock protein 1A (Hspa1a). mRNA [NM_010479]
Hspb2	-3.05409	-1.96906	Mus musculus heat shock protein 2 (Hspb2). transcript variant 1. mRNA [NM_024441]
Hspb8	-5.62931	-1.3635	Mus musculus heat shock protein 8 (Hspb8). mRNA [NM_030704]
Hspbap1	1.05309	-2.2024	Mus musculus Hspb associated protein 1 (Hspbap1). mRNA [NM_175111]
Htr1d	-1.33848	-2.88709	Mus musculus 5-hydroxytryptamine (serotonin) receptor 1D (Htr1d). mRNA [NM_008309]
Htr2a	1.01357	-2.00676	Mus musculus 5-hydroxytryptamine (serotonin) receptor 2A (Htr2a). mRNA [NM_172812]
Htr3b	19.8138	-1.4287	Mus musculus 5-hydroxytryptamine (serotonin) receptor 3B (Htr3b). mRNA [NM_020274]
Htr6	-12.6476	-15.1048	5-hydroxytryptamine (serotonin) receptor 6 [Source:MGI Symbol;Acc:MGI:1196627] [ENSMUST00000105802]///Mus musculus 5-hydroxytryptamine (serotonin) receptor 6 (Htr6). mRNA [NM_021358]
Htr7	2.92483	1.18412	Mus musculus 5-hydroxytryptamine (serotonin) receptor 7 (Htr7). mRNA [NM_008315]///Mus musculus mRNA for 5-hydroxytryptamine receptor 7 (Htr7 gene). splice variant c. [FM178516]
Htra1	-3.08461	-1.12766	Mus musculus HtrA serine peptidase 1 (Htra1). mRNA [NM_019564]
Hyal5	-1.43214	-2.15663	Mus musculus hyaluronoglucosaminidase 5 (Hyal5). mRNA [NM_028957]
Hyal6	2.03425	2.32795	Mus musculus hyaluronoglucosaminidase 6 (Hyal6). mRNA [NM_028920]
Hydin	2.11456	1.75163	Mus musculus hydrocephalus inducing (Hydin). mRNA [NM_172916]
Icam4	-1.23628	-2.97063	Mus musculus intercellular adhesion molecule 4. Landsteiner-Wiener blood group (Icam4). mRNA [NM_023892]
Id3	-2.45757	-1.31623	Mus musculus inhibitor of DNA binding 3 (Id3). mRNA [NM_008321]
Ido2	-1.38101	-2.27409	Mus musculus indoleamine 2.3-dioxygenase 2 (Ido2). mRNA [NM_145949]
Ier5l	1.12246	-2.53323	Mus musculus immediate early response 5-like (Ier5l). mRNA [NM_030244]
Ifi202b	-2.23548	-3.32378	Mus musculus interferon activated gene 202B (Ifi202b). transcript variant 1. mRNA [NM_008327]///Mus musculus interferon activated gene 202B (Ifi202b). transcript variant 2. mRNA [NM_011940]
Ifi27l1	-11.4031	-2.88303	Mus musculus interferon. alpha-inducible protein 27 like 1 (Ifi27l1). transcript variant 1. mRNA [NM_026790]
Ifi27l2a	-1.49333	-3.6499	Mus musculus interferon. alpha-inducible protein 27 like 2A (Ifi27l2a). mRNA [NM_029803]
Ifi35	-2.39052	-2.07058	Mus musculus interferon-induced protein 35 (Ifi35). mRNA [NM_027320]
Ifitm1	-1.0221	-3.81545	Mus musculus interferon induced transmembrane protein 1. mRNA (cDNA clone MGC:102334 IMAGE:4982747). complete cds. [BC090258]///Mus musculus interferon induced transmembrane protein 1 (Ifitm1). transcript variant 2. mRNA [NM_001112715]
Ifitm3	-2.44404	-7.43148	Mus musculus interferon induced transmembrane protein 3 (Ifitm3). mRNA [NM_025378]
Ifitm6	2.82216	5.07858	Mus musculus interferon induced transmembrane protein 6 (Ifitm6). mRNA [NM_001033632]
Ifna7	1.29539	2.7023	Mus musculus interferon alpha 7 (Ifna7). mRNA [NM_008334]
Ifnb1	-9.78562	-13.1665	Mus musculus interferon beta 1. fibroblast (Ifnb1). mRNA [NM_010510]
Igf2	-3.60571	-1.99025	Mus musculus insulin-like growth factor 2 (Igf2). transcript variant 1. mRNA [NM_010514]
Igf2r	-4.88831	-2.01599	Mus musculus insulin-like growth factor 2 receptor (Igf2r). mRNA [NM_010515]
Igfals	3.15096	-1.61141	Mus musculus insulin-like growth factor binding protein. acid labile subunit (Igfals). mRNA [NM_008340]
Igfbp1	1.55874	-2.77428	Mus musculus insulin-like growth factor binding protein 1 (Igfbp1). mRNA [NM_008341]
Igfbp5	3.01516	-1.72279	Mus musculus insulin-like growth factor binding protein 5 (Igfbp5). mRNA [NM_010518]
Igfbp6	-4.03043	-2.61794	Mus musculus insulin-like growth factor binding protein 6 (Igfbp6). mRNA [NM_008344]
Igfbp7	-1.23055	2.99554	Mus musculus insulin-like growth factor binding protein 7 (Igfbp7). transcript variant 1. mRNA [NM_001159518]
Ighv14-2	-3.64989	-4.763	Mus musculus adult male olfactory brain cDNA. RIKEN full-length enriched library. clone:6430508A06 product:Ig delta chain C region membrane-bound form. full insert sequence. [AK134885]
Igkv4-55	-2.06654	-2.93087	AGENCOURT_10055965 NCI_CGAP_Co24 Mus musculus cDNA clone IMAGE:6479347 5'. mRNA sequence [BQ937284]
Igsf21	-6.1686	-1.79218	Mus musculus immunoglobin superfamily. member 21 (Igsf21). mRNA [NM_198610]
Igtp	-3.34852	-3.83261	Mus musculus interferon gamma induced GTPase (Igtp). mRNA [NM_018738]
Iigp1	2.6011	2.91045	Mus musculus interferon inducible GTPase 1 (Iigp1). transcript variant 2. mRNA [NM_001146275]
Il10	-3.33391	-2.34435	Mus musculus interleukin 10 (Il10). mRNA [NM_010548]
Il13	-4.54	-7.06184	Mus musculus interleukin 13 (Il13). mRNA [NM_008355]
Il17rb	107.881	-1.58052	Mus musculus interleukin 17 receptor B (Il17rb). mRNA [NM_019583]
Il17rc	-2.90342	-4.97856	Mus musculus interleukin 17 receptor C (Il17rc). mRNA [NM_134159]
Il17re	-1.1931	-2.08269	Mus musculus interleukin 17 receptor E (Il17re). transcript variant 3. mRNA [NM_001034031]
Il19	2.04884	1.58375	Mus musculus interleukin 19 (Il19). mRNA [NM_001009940]
Il1f10	-3.3705	-2.50592	Mus musculus interleukin 1 family. member 10 (Il1f10). mRNA [NM_153077]
Il1f6	-1.10683	6.07317	Mus musculus interleukin 1 family. member 6 (Il1f6). mRNA [NM_019450]
Il1r2	-2.10701	-2.88447	Mus musculus interleukin 1 receptor. type II (Il1r2). mRNA [NM_010555]
Il1rapl1	-1.43884	-2.1986	Mus musculus adult male medulla oblongata cDNA. RIKEN full-length enriched library. clone:6330532G10 product:unclassifiable. full insert sequence. [AK018225]///Mus musculus interleukin 1 receptor accessory protein-like 1 (Il1rapl1). mRNA [NM_001160403]
Il1rn	-2.88225	-1.80974	Mus musculus interleukin 1 receptor antagonist (Il1rn). transcript variant 2. mRNA [NM_001039701]
Il21r	2.13596	1.98539	Mus musculus interleukin 21 receptor (Il21r). mRNA [NM_021887]
Il22	6.42671	4.76073	Mus musculus interleukin 22 (Il22). mRNA [NM_016971]
Il23a	-4.17742	-5.78138	Mus musculus interleukin 23. alpha subunit p19 (Il23a). mRNA [NM_031252]
Il28ra	-1.2999	-2.43734	Mus musculus interleukin 28 receptor alpha (Il28ra). mRNA [NM_174851]
Il2ra	-1.08009	2.10494	Mus musculus interleukin 2 receptor. alpha chain (Il2ra). mRNA [NM_008367]
Il3	4.23901	4.62398	Mus musculus interleukin 3 (Il3). mRNA [NM_010556]
Il4ra	3.04654	2.67699	Mus musculus interleukin 4 receptor. alpha (Il4ra). mRNA [NM_001008700]
Il5ra	3.72077	3.30813	Mus musculus interleukin 5 receptor. alpha (Il5ra). mRNA [NM_008370]
Il6	-6.54283	-9.00538	Mus musculus interleukin 6 (Il6). mRNA [NM_031168]
Il6ra	-1.09171	-3.59446	Mus musculus interleukin 6 receptor. alpha (Il6ra). mRNA [NM_010559]
Il9r	5.52436	25.5923	Mus musculus interleukin 9 receptor (Il9r). transcript variant 1. mRNA [NM_001134458]
Inha	-13.6278	-5.88597	Mus musculus inhibin alpha (Inha). mRNA [NM_010564]
Ino80b	-1.89575	-2.66383	Mus musculus INO80 complex subunit B (Ino80b). mRNA [NM_023547]
Inpp5j	-2.88976	-1.72724	Mus musculus inositol polyphosphate 5-phosphatase J (Inpp5j). mRNA [NM_172439]
Insl5	2.22191	1.06322	Mus musculus insulin-like 5 (Insl5). mRNA [NM_011831]
Insm1	-2.54857	2.16661	Mus musculus insulinoma-associated 1 (Insm1). mRNA [NM_016889]
Insrr	-5.11186	-2.57051	Mus musculus insulin receptor-related receptor (Insrr). mRNA [NM_011832]
Ints6	2.21174	1.17191	Mus musculus integrator complex subunit 6 (Ints6). mRNA [NM_008715]
Iqca	-1.26749	12.9403	Mus musculus IQ motif containing with AAA domain (Iqca). mRNA [NM_029122]///IQ motif containing with AAA domain [Source:MGI Symbol;Acc:MGI:1922168] [ENSMUST00000164210]
Iqcd	2.04715	2.0724	Mus musculus IQ motif containing D (Iqcd). mRNA [NM_029408]
Iqcf3	-11.3178	-15.5637	Mus musculus IQ motif containing F3 (Iqcf3). mRNA [NM_026645]
Iqsec2	1.61493	2.11129	Mus musculus IQ motif and Sec7 domain 2 (Iqsec2). transcript variant 1. mRNA [NM_001114664]
Iqsec3	4.22788	2.06235	IQ motif and Sec7 domain 3 [Source:MGI Symbol;Acc:MGI:2677208] [ENSMUST00000051049]///Mus musculus IQ motif and Sec7 domain 3 (Iqsec3). mRNA [NM_001033354]
Irak4	-3.54419	-5.36226	Mus musculus interleukin-1 receptor-associated kinase 4 (Irak4). mRNA [NM_029926]
Irf8	-1.90769	-2.15583	Mus musculus interferon regulatory factor 8 (Irf8). mRNA [NM_008320]
Irgm1	1.25988	-2.98245	Mus musculus immunity-related GTPase family M member 1 (Irgm1). mRNA [NM_008326]
Irgq	-2.18166	1.11308	Mus musculus immunity-related GTPase family. Q (Irgq). mRNA [NM_153134]
Irx3	-1.59364	2.28735	Mus musculus Iroquois related homeobox 3 (Drosophila) (Irx3). mRNA [NM_008393]
Isl2	2.49087	1.40016	Mus musculus insulin related protein 2 (islet 2) (Isl2). mRNA [NM_027397]
Isyna1	-1.49444	-2.07765	Mus musculus myo-inositol 1-phosphate synthase A1 (Isyna1). mRNA [NM_023627]
Itga4	-1.43375	2.43443	Mus musculus integrin alpha 4 (Itga4). mRNA [NM_010576]
Itga7	-2.48837	-1.49794	Mus musculus integrin alpha 7 (Itga7). mRNA [NM_008398]
Itgb1bp3	-2.6507	-2.68761	Mus musculus integrin beta 1 binding protein 3 (Itgb1bp3). mRNA [NM_027120]
Itgb7	-2.76068	-3.93143	Mus musculus integrin beta 7 (Itgb7). mRNA [NM_013566]
Itgbl1	-1.24924	12.5982	Mus musculus integrin. beta-like 1 (Itgbl1). mRNA [NM_145467]
Itih2	-1.38871	-3.81793	Mus musculus inter-alpha trypsin inhibitor. heavy chain 2 (Itih2). mRNA [NM_010582]
Itk	-2.26265	-2.04175	Mus musculus IL2-inducible T-cell kinase (Itk). mRNA [NM_010583]
Itln1	-2.8275	1.46676	Mus musculus intelectin 1 (galactofuranose binding). mRNA (cDNA clone MGC:178943 IMAGE:9053935). complete cds. [BC145377]///Mus musculus intelectin 1 (galactofuranose binding) (Itln1). mRNA [NM_010584]
Itpripl2	-3.71088	-2.8385	Mus musculus inositol 1.4.5-triphosphate receptor interacting protein-like 2 (Itpripl2). mRNA [NM_001033380]
Izumo2	-2.29716	-3.31323	Mus musculus IZUMO family member 2 (Izumo2). mRNA [NM_029317]
Jakmip2	2.04418	1.12662	Mus musculus janus kinase and microtubule interacting protein 2 (Jakmip2). mRNA [NM_001163637]
Jph3	-1.717	-2.04622	Mus musculus junctophilin 3 (Jph3). mRNA [NM_020605]
Jph4	-2.00315	-1.28032	Mus musculus junctophilin 4 (Jph4). mRNA [NM_177049]///Mus musculus 13 days embryo forelimb cDNA. RIKEN full-length enriched library. clone:5930404A10 product:weakly similar to JUNCTOPHILIN TYPE3 [Homo sapiens]. full insert sequence. [AK031092]
Jup	-2.81532	-1.51114	Mus musculus junction plakoglobin (Jup). mRNA [NM_010593]
Kat2b-ps	-2.00383	-2.53641	PREDICTED: Mus musculus histone acetyltransferase KAT2B-like (LOC100504388). mRNA [XM_003085445]
Kbtbd11	-2.06367	-1.75677	Mus musculus kelch repeat and BTB (POZ) domain containing 11 (Kbtbd11). mRNA [NM_029116]
Kbtbd3	5.04668	-2.11585	Mus musculus kelch repeat and BTB (POZ) domain containing 3 (Kbtbd3). transcript variant 1. mRNA [NM_026962]
Kbtbd5	2.21068	-1.59276	Mus musculus kelch repeat and BTB (POZ) domain containing 5 (Kbtbd5). mRNA [NM_028202]
Kcna1	-2.95812	-1.12033	Mus musculus potassium voltage-gated channel. shaker-related subfamily. member 1 (Kcna1). mRNA [NM_010595]
Kcna3	-2.13651	-1.09423	Mus musculus potassium voltage-gated channel. shaker-related subfamily. member 3 (Kcna3). mRNA [NM_008418]
Kcnab1	1.58369	2.43042	Mus musculus potassium voltage-gated channel. shaker-related subfamily. beta member 1 (Kcnab1). mRNA [NM_010597]
Kcnb2	-1.73361	-2.28002	Mus musculus potassium voltage gated channel. Shab-related subfamily. member 2 (Kcnb2). mRNA [NM_001098528]
Kcnd2	-1.20203	2.92033	Mus musculus potassium voltage-gated channel. Shal-related family. member 2 (Kcnd2). mRNA [NM_019697]
Kcne1	3.55587	-1.87686	Mus musculus potassium voltage-gated channel. Isk-related subfamily. member 1 (Kcne1). mRNA [NM_008424]
Kcne1l	-2.08003	-1.47379	Mus musculus potassium voltage-gated channel. Isk-related family. member 1-like. pseudogene (Kcne1l). mRNA [NM_021487]
Kcne4	-1.3485	-2.12003	Mus musculus potassium voltage-gated channel. Isk-related subfamily. gene 4 (Kcne4). mRNA [NM_021342]
Kcng2	-2.44343	-1.91105	Mus musculus potassium voltage-gated channel. subfamily G. member 2 (Kcng2). mRNA [NM_001190373]
Kcnh2	1.08551	2.12791	Mus musculus potassium voltage-gated channel. subfamily H (eag-related). member 2 (Kcnh2). mRNA [NM_013569]
Kcnh5	-3.10341	-1.2806	Mus musculus potassium voltage-gated channel. subfamily H (eag-related). member 5 (Kcnh5). mRNA [NM_172805]
Kcnh6	-1.58648	-2.07206	Mus musculus potassium voltage-gated channel. subfamily H (eag-related). member 6 (Kcnh6). mRNA [NM_001037712]
Kcnj10	-2.56118	-1.42571	Mus musculus potassium inwardly-rectifying channel. subfamily J. member 10 (Kcnj10). mRNA [NM_001039484]
Kcnj12	-2.16629	1.71427	Mus musculus potassium inwardly-rectifying channel. subfamily J. member 12 (Kcnj12). mRNA [NM_010603]
Kcnj14	-2.56211	-2.23824	Mus musculus potassium inwardly-rectifying channel. subfamily J. member 14 (Kcnj14). mRNA [NM_145963]
Kcnj8	1.30033	-2.25553	Mus musculus potassium inwardly-rectifying channel. subfamily J. member 8 (Kcnj8). mRNA [NM_008428]
Kcnk10	-3.02171	1.12191	Mus musculus potassium channel. subfamily K. member 10 (Kcnk10). mRNA [NM_029911]
Kcnk12	-1.08096	-3.60907	Mus musculus potassium channel. subfamily K. member 12 (Kcnk12). mRNA [NM_199251]
Kcnk6	-1.89255	-6.51175	Mus musculus potassium inwardly-rectifying channel. subfamily K. member 6 (Kcnk6). mRNA [NM_001033525]
Kcnk9	-1.78524	-2.01643	Mus musculus potassium channel. subfamily K. member 9 (Kcnk9). mRNA [NM_001033876]
Kcnmb3	-1.91512	-2.79976	Mus musculus potassium large conductance calcium-activated channel. subfamily M. beta member 3 (Kcnmb3). mRNA [NM_001195074]
Kcnq1	1.53542	-2.25546	Mus musculus potassium voltage-gated channel. subfamily Q. member 1 (Kcnq1). mRNA [NM_008434]///potassium voltage-gated channel. subfamily Q. member 1 [Source:MGI Symbol;Acc:MGI:108083] [ENSMUST00000105918]
Kcns3	1.95005	3.29712	Mus musculus potassium voltage-gated channel. delayed-rectifier. subfamily S. member 3 (Kcns3). transcript variant 1. mRNA [NM_173417]
Kcnu1	-1.62667	-2.22325	Mus musculus potassium channel. subfamily U. member 1 (Kcnu1). mRNA [NM_008432]
Kctd12	-1.54483	2.54465	Mus musculus potassium channel tetramerisation domain containing 12 (Kctd12). mRNA [NM_177715]
Kctd16	-7.03868	-2.67422	Mus musculus potassium channel tetramerisation domain containing 16 (Kctd16). mRNA [NM_026135]
Kctd17	-2.06222	-1.41846	Mus musculus potassium channel tetramerisation domain containing 17 (Kctd17). mRNA [NM_001081367]
Kctd8	1.13578	2.25962	Mus musculus potassium channel tetramerisation domain containing 8 (Kctd8). mRNA [NM_175519]///potassium channel tetramerisation domain containing 8 [Source:MGI Symbol;Acc:MGI:2443804] [ENSMUST00000087231]
Kdm4d	1.1735	2.14102	Mus musculus lysine (K)-specific demethylase 4D (Kdm4d). mRNA [NM_173433]
Kdm5d	-1.92047	-2.13203	Mus musculus lysine (K)-specific demethylase 5D (Kdm5d). mRNA [NM_011419]
Khdc1a	-1.19039	-2.14251	Mus musculus KH domain containing 1A (Khdc1a). mRNA [NM_183322]
Khdc1c	-2.683	-4.15976	Mus musculus KH domain containing 1C (Khdc1c). mRNA [NM_001033904]
Khdrbs2	-5.18888	-2.41229	Mus musculus KH domain containing. RNA binding. signal transduction associated 2 (Khdrbs2). mRNA [NM_133235]
Kif12	-2.48067	-3.27949	Mus musculus kinesin family member 12 (Kif12). mRNA [NM_010616]
Kif27	1.44813	2.02345	Mus musculus kinesin family member 27 (Kif27). mRNA [NM_175214]
Kif5b	1.89964	2.47211	Mus musculus kinesin family member 5B (Kif5b). mRNA [NM_008448]///kinesin family member 5B [Source:MGI Symbol;Acc:MGI:1098268] [ENSMUST00000170959]
Kif9	1.02298	-2.16118	Mus musculus adult male testis cDNA. RIKEN full-length enriched library. clone:4930548D19 product:Kinesin superfamily protein 9. full insert sequence. [AK029776]///Mus musculus kinesin family member 9 (Kif9). transcript variant 2. mRNA [NM_010628]///Mus musculus kinesin family member 9 (Kif9). transcript variant 1. mRNA [NM_001163569]
Kirrel2	1.14366	-2.70687	Mus musculus kin of IRRE like 2 (Drosophila) (Kirrel2). mRNA [NM_172898]
Kitl	-2.49844	1.01851	Mus musculus kit ligand (Kitl). mRNA [NM_013598]
Klc3	-1.42803	-2.24512	Mus musculus kinesin light chain 3 (Klc3). mRNA [NM_146182]
Klf14	-2.05293	-3.11426	Mus musculus Kruppel-like factor 14 (Klf14). mRNA [NM_001135093]
Klf15	1.48126	2.30191	Mus musculus Kruppel-like factor 15 (Klf15). mRNA [NM_023184]
Klf4	-2.08751	1.13808	Mus musculus Kruppel-like factor 4 (gut) (Klf4). mRNA [NM_010637]
Klhl1	2.15396	1.43292	Mus musculus kelch-like 1 (Drosophila) (Klhl1). mRNA [NM_053105]
Klhl14	-1.0196	-2.11465	Mus musculus kelch-like 14 (Drosophila) (Klhl14). mRNA [NM_001081403]
Klhl34	-2.47294	-1.72789	Mus musculus kelch-like 34 (Drosophila) (Klhl34). mRNA [NM_001081667]
Klhl4	1.06476	-2.1433	Mus musculus kelch-like 4 (Drosophila) (Klhl4). mRNA [NM_172781]
Klk13	-5.21744	-1.78644	Mus musculus kallikrein related-peptidase 13 (Klk13). mRNA [NM_001039042]
Klk14	-1.57318	-2.23621	Mus musculus kallikrein related-peptidase 14 (Klk14). mRNA [NM_174866]
Klk15	2.54109	-1.49902	Mus musculus kallikrein related-peptidase 15 (Klk15). mRNA [NM_174865]
Klk1b1	1.91299	-6.41446	Mus musculus kallikrein 1-related peptidase b1 (Klk1b1). mRNA [NM_010645]
Klk1b24	-2.79429	1.15611	Mus musculus kallikrein 1-related peptidase b24 (Klk1b24). mRNA [NM_010643]
Klk1b8	3.34854	3.73276	Mus musculus kallikrein 1-related peptidase b8 (Klk1b8). mRNA [NM_008457]
Klk6	-1.85003	-2.68157	Mus musculus kallikrein related-peptidase 6 (Klk6). transcript variant 1. mRNA [NM_011177]
Klk7	-1.58781	-2.44436	Mus musculus kallikrein related-peptidase 7 (chymotryptic. stratum corneum) (Klk7). mRNA [NM_011872]
Klk8	-11.1061	-7.48271	Mus musculus kallikrein related-peptidase 8 (Klk8). mRNA [NM_008940]
Klk9	9.63004	-1.2236	Mus musculus kallikrein related-peptidase 9 (Klk9). mRNA [NM_028660]
Klkb1	2.03908	1.85462	Mus musculus kallikrein B. plasma 1 (Klkb1). mRNA [NM_008455]
Klra16	1.00888	2.56378	Mus musculus killer cell lectin-like receptor. subfamily A. member 16 (Klra16). mRNA [NM_013794]
Klra22	1.36724	2.24761	Mus musculus killer cell lectin-like receptor subfamily A. member 22 (Klra22). mRNA [NM_053152]
Klra23	-1.0978	2.25715	Mus musculus killer cell lectin-like receptor subfamily A. member 23 (Klra23). mRNA [NM_024470]
Kmo	-10.4818	-7.17339	Mus musculus kynurenine 3-monooxygenase (kynurenine 3-hydroxylase) (Kmo). mRNA [NM_133809]
Krcc1	1.32768	2.0213	Mus musculus lysine-rich coiled-coil 1 (Krcc1). mRNA [NM_145568]
Krt12	-1.41009	-2.11845	Mus musculus keratin 12 (Krt12). mRNA [NM_010661]
Krt13	-3.35226	-2.66619	Mus musculus keratin 13 (Krt13). mRNA [NM_010662]
Krt18	-7.61835	-4.37361	Mus musculus keratin 18 (Krt18). mRNA [NM_010664]
Krt19	-12.9342	-9.01179	Mus musculus keratin 19 (Krt19). mRNA [NM_008471]
Krt23	-1.06501	2.01086	Mus musculus keratin 23 (Krt23). mRNA [NM_033373]
Krt27	-1.9283	7.44802	Mus musculus keratin 27 (Krt27). mRNA [NM_010666]
Krt33b	-3.40995	-5.08896	Mus musculus keratin 33B (Krt33b). mRNA [NM_013570]
Krt4	-1.08179	7.74602	Mus musculus keratin 4 (Krt4). mRNA [NM_008475]
Krt5	-2.67365	-2.46204	Mus musculus keratin 5 (Krt5). mRNA [NM_027011]
Krt6a	1.95219	3.02848	Mus musculus keratin 6A (Krt6a). mRNA [NM_008476]
Krt6b	-3.45023	-3.73224	Mus musculus keratin 6B (Krt6b). mRNA [NM_010669]
Krt72-ps	-4.05901	-3.73725	Mus musculus keratin 72. pseudogene (Krt72-ps). mRNA [NM_213728]
Krt74	-2.8153	-2.57207	Mus musculus keratin 74 (Krt74). non-coding RNA [NR_033444]
Krt79	2.04324	2.00792	Mus musculus keratin 79 (Krt79). mRNA [NM_146063]
Krt8	-3.9525	-3.04247	Mus musculus keratin 8 (Krt8). mRNA [NM_031170]///Mus musculus blastocyst blastocyst cDNA. RIKEN full-length enriched library. clone:I1C0017I01 product:keratin complex 2. basic. gene 8. full insert sequence. [AK166854]
Krt85	1.75851	2.50742	Mus musculus keratin 85 (Krt85). mRNA [NM_016879]
Krt9	3.21098	3.50362	Mus musculus keratin 9 (Krt9). mRNA [NM_201255]
Krtap10-10	2.72431	2.02026	Mus musculus keratin associated protein 10-10 (Krtap10-10). mRNA [NM_001024709]
Krtap16-9	123.541	-1.60834	Mus musculus keratin associated protein 16-9 (Krtap16-9). mRNA [NM_130876]
Krtap17-1	2.2575	-1.58084	Mus musculus keratin associated protein 17-1 (Krtap17-1). mRNA [NM_001099774]
Krtap26-1	4.21898	2.31388	Mus musculus keratin associated protein 26-1 (Krtap26-1). mRNA [NM_027105]
Krtap3-2	-1.26908	-2.20703	Mus musculus keratin associated protein 3-2 (Krtap3-2). mRNA [NM_025720]
Krtap4-1	2.47866	2.47235	Mus musculus keratin associated protein 4-1 (Krtap4-1). mRNA [NM_001048196]
Krtap5-4	2.00041	2.3465	Mus musculus keratin associated protein 5-4 (Krtap5-4). mRNA [NM_015809]
Krtap7-1	-2.56366	-1.26867	Mus musculus keratin associated protein 7-1 (Krtap7-1). mRNA [NM_027771]
Krtap9-1	2.07308	1.58076	Mus musculus keratin associated protein 9-1 (Krtap9-1). mRNA [NM_015741]
Krtap9-5	-1.39837	-2.01166	Mus musculus keratin associated protein 9-5 (Krtap9-5). mRNA [NM_001085527]
Krtcap3	-1.72927	-2.53475	Mus musculus keratinocyte associated protein 3 (Krtcap3). mRNA [NM_027221]
Ky	2.43555	2.11517	Mus musculus kyphoscoliosis peptidase (Ky). mRNA [NM_024291]
Lad1	-1.29796	-13.7625	Mus musculus ladinin (Lad1). mRNA [NM_133664]
Lama2	-3.20045	1.55466	Mus musculus laminin. alpha 2 (Lama2). mRNA [NM_008481]
Lamb3	-2.09342	-3.0672	Mus musculus laminin. beta 3 (Lamb3). mRNA [NM_008484]
Larp6	-3.04206	1.12461	Mus musculus La ribonucleoprotein domain family. member 6 (Larp6). mRNA [NM_026235]
Lass3	-2.01281	1.02669	Mus musculus LAG1 homolog. ceramide synthase 3 (Lass3). mRNA [NM_001164201]
Lat2	-2.7271	1.37857	Mus musculus linker for activation of T cells family. member 2 (Lat2). transcript variant 1. mRNA [NM_020044]
Lce1c	38.8699	1.33721	Mus musculus late cornified envelope 1C (Lce1c). mRNA [NM_028622]
Lce1k	2.07996	1.69878	PREDICTED: Mus musculus late cornified envelope 1K (Lce1k). partial miscRNA [XR_104854]
Lce1m	1.68847	2.29801	Mus musculus late cornified envelope 1M (Lce1m). mRNA [NM_025420]
Lce3b	-2.86657	-4.13626	Mus musculus late cornified envelope 3B (Lce3b). mRNA [NM_025501]
Lcmt2	-6.99379	-1.13632	Mus musculus leucine carboxyl methyltransferase 2 (Lcmt2). mRNA [NM_177846]
Lcn10	1.01084	-2.08	Mus musculus lipocalin 10 (Lcn10). mRNA [NM_178036]
Lcn11	39.3173	-1.76328	Mus musculus lipocalin 11 (Lcn11). mRNA [NM_001100455]
Lcp2	-2.43232	-2.8417	lymphocyte cytosolic protein 2 [Source:MGI Symbol;Acc:MGI:1321402] [ENSMUST00000109329]///Mus musculus lymphocyte cytosolic protein 2 (Lcp2). mRNA [NM_010696]
Lctl	2.84905	1.97936	Mus musculus lactase-like (Lctl). mRNA [NM_145835]
Ldhd	-2.141	-3.25959	Mus musculus lactate dehydrogenase D (Ldhd). nuclear gene encoding mitochondrial protein. mRNA [NM_027570]
Ldoc1	-2.91932	-2.12784	Mus musculus leucine zipper. down-regulated in cancer 1 (Ldoc1). mRNA [NM_001018087]
Leap2	-1.03096	2.65429	Mus musculus liver-expressed antimicrobial peptide 2 (Leap2). mRNA [NM_153069]
Lef1	-1.87552	-2.19985	Mus musculus lymphoid enhancer binding factor 1 (Lef1). mRNA [NM_010703]///lymphoid enhancer binding factor 1 [Source:MGI Symbol;Acc:MGI:96770] [ENSMUST00000029611]
Lefty1	1.18862	-2.83163	Mus musculus left right determination factor 1 (Lefty1). mRNA [NM_010094]
Lefty2	-1.7664	-5.09813	Mus musculus left-right determination factor 2 (Lefty2). mRNA [NM_177099]
Lepr	3.08483	1.81129	Mus musculus leptin receptor (Lepr). transcript variant 2. mRNA [NM_010704]///Mus musculus leptin receptor (Lepr). transcript variant 1. mRNA [NM_146146]///Mus musculus leptin receptor (Lepr). transcript variant 3. mRNA [NM_001122899]
Lfng	-1.6359	-2.57424	Mus musculus LFNG O-fucosylpeptide 3-beta-N-acetylglucosaminyltransferase (Lfng). mRNA [NM_008494]
Lgals1	-2.03819	-3.07848	Mus musculus lectin. galactose binding. soluble 1 (Lgals1). mRNA [NM_008495]
Lgals2	-1.70186	-2.24395	Mus musculus lectin. galactose-binding. soluble 2 (Lgals2). mRNA [NM_025622]
Lgals3	-3.19284	-5.1146	Mus musculus lectin. galactose binding. soluble 3 (Lgals3). transcript variant 1. mRNA [NM_001145953]
Lgals8	1.09868	2.00592	Mus musculus lectin. galactose binding. soluble 8 (Lgals8). transcript variant 1. mRNA [NM_001199043]
Lgals9	-1.40776	2.17618	Mus musculus lectin. galactose binding. soluble 9 (Lgals9). transcript variant 1. mRNA [NM_010708]
Lhb	2.59885	1.30775	Mus musculus luteinizing hormone beta (Lhb). mRNA [NM_008497]
Lhfp	-2.86166	1.4344	Mus musculus lipoma HMGIC fusion partner (Lhfp). mRNA [NM_175386]
Lhfpl1	18.3411	-1.34979	Mus musculus lipoma HMGIC fusion partner-like 1 (Lhfpl1). mRNA [NM_178358]
Lhx3	-1.47791	-2.90189	Mus musculus LIM homeobox protein 3 (Lhx3). mRNA [NM_001039653]
Lhx5	-2.62253	-2.62066	Mus musculus LIM homeobox protein 5 (Lhx5). mRNA [NM_008499]
Lhx9	-4.02421	-17.8399	Mus musculus LIM homeobox protein 9 (Lhx9). transcript variant 1. mRNA [NM_001025565]///Mus musculus LIM homeobox protein 9 (Lhx9). transcript variant 3. mRNA [NM_001042577]
Lif	3.91082	-1.46379	Mus musculus leukemia inhibitory factor (Lif). transcript variant 1. mRNA [NM_008501]
Lin7a	-2.38213	-1.1182	Mus musculus adult male testis cDNA. RIKEN full-length enriched library. clone:4933425M06 product:VELI 1 (TAX INTERACTION PROTEIN 33). full insert sequence. [AK077191]///Mus musculus lin-7 homolog A (C. elegans) (Lin7a). transcript variant 1. mRNA [NM_001039354]
Lin7b	-2.0043	5.87786	Mus musculus lin-7 homolog B (C. elegans) (Lin7b). mRNA [NM_011698]
Lingo3	-5.12285	-6.4895	Mus musculus leucine rich repeat and Ig domain containing 3 (Lingo3). mRNA [NM_001013758]
Lix1l	4.85461	1.34614	Mus musculus Lix1-like (Lix1l). mRNA [NM_001163170]
Llgl2	-1.48062	-2.08134	Mus musculus lethal giant larvae homolog 2 (Drosophila) (Llgl2). mRNA [NM_145438]
Lman1l	2.38498	3.00449	Mus musculus lectin. mannose-binding 1 like (Lman1l). mRNA [NM_199222]
Lmbr1	2.82279	2.37365	limb region 1 [Source:MGI Symbol;Acc:MGI:1861746] [ENSMUST00000088188]///Mus musculus limb region 1 (Lmbr1). mRNA [NM_020295]
Lox	-1.04108	2.16309	Mus musculus lysyl oxidase (Lox). mRNA [NM_010728]
Loxl1	-1.49893	-2.42355	Mus musculus lysyl oxidase-like 1 (Loxl1). mRNA [NM_010729]
Lpar3	-1.74099	-2.70796	Mus musculus lysophosphatidic acid receptor 3 (Lpar3). mRNA [NM_022983]
Lrat	2.42444	1.23127	Mus musculus lecithin-retinol acyltransferase (phosphatidylcholine-retinol-O-acyltransferase) (Lrat). mRNA [NM_023624]
Lrfn5	2.05498	-1.72038	leucine rich repeat and fibronectin type III domain containing 5 [Source:MGI Symbol;Acc:MGI:2144814] [ENSMUST00000119481]///Mus musculus leucine rich repeat and fibronectin type III domain containing 5 (Lrfn5). mRNA [NM_178714]
Lrit1	-5.52268	-2.78798	Mus musculus leucine-rich repeat. immunoglobulin-like and transmembrane domains 1 (Lrit1). mRNA [NM_146245]
Lrit3	-1.88845	-3.17402	Mus musculus leucine-rich repeat. immunoglobulin-like and transmembrane domains 3 (Lrit3). mRNA [NM_001205102]
Lrmp	-3.21594	-2.50819	Mus musculus lymphoid-restricted membrane protein (Lrmp). mRNA [NM_008511]
Lrrc14b	-2.33864	-3.09799	Mus musculus leucine rich repeat containing 14B (Lrrc14b). mRNA [NM_001033042]
Lrrc17	-3.58173	-2.66641	Mus musculus leucine rich repeat containing 17 (Lrrc17). mRNA [NM_028977]
Lrrc25	-1.94577	-3.1054	Mus musculus leucine rich repeat containing 25 (Lrrc25). mRNA [NM_153074]
Lrrc33	-2.24414	-2.6511	Mus musculus leucine rich repeat containing 33 (Lrrc33). mRNA [NM_146069]
Lrrc43	-1.7024	-2.3555	Mus musculus leucine rich repeat containing 43 (Lrrc43). mRNA [NM_001033461]
Lrrc4c	-9.69102	-2.20846	Mus musculus leucine rich repeat containing 4C (Lrrc4c). mRNA [NM_178725]
Lrrc50	2.49973	1.43632	Mus musculus leucine rich repeat containing 50 (Lrrc50). mRNA [NM_026648]
Lrrc6	-1.55937	-2.66393	Mus musculus leucine rich repeat containing 6 (testis) (Lrrc6). mRNA [NM_019457]
Lrrc66	-5.75533	-4.02752	Mus musculus leucine rich repeat containing 66 (Lrrc66). mRNA [NM_153568]
Lrriq3	-1.18188	2.00068	Mus musculus leucine-rich repeats and IQ motif containing 3 (Lrriq3). mRNA [NM_028938]
Lrriq4	-3.85895	-5.20379	Mus musculus leucine-rich repeats and IQ motif containing 4 (Lrriq4). mRNA [NM_026668]
Lrrk2	2.10642	1.4671	Mus musculus leucine-rich repeat kinase 2 (Lrrk2). mRNA [NM_025730]
Lrrn3	-8.60482	1.1223	Mus musculus leucine rich repeat protein 3. neuronal (Lrrn3). mRNA [NM_010733]
Lrrtm2	-2.08001	-2.66735	Mus musculus leucine rich repeat transmembrane neuronal 2 (Lrrtm2). mRNA [NM_178005]
Lrrtm3	-1.88599	-2.08989	Mus musculus leucine rich repeat transmembrane neuronal 3 (Lrrtm3). mRNA [NM_178678]
Lrtm1	-3.66291	-1.60912	Mus musculus leucine-rich repeats and transmembrane domains 1 (Lrtm1). mRNA [NM_176920]
Lst1	2.80724	2.19933	Mus musculus leukocyte specific transcript 1 (Lst1). mRNA [NM_010734]
Ltb	-2.82369	-1.88205	Mus musculus lymphotoxin B (Ltb). mRNA [NM_008518]
Ltb4r1	-1.07816	-2.32674	Mus musculus leukotriene B4 receptor 1 (Ltb4r1). mRNA [NM_008519]
Ltbr	-2.55674	1.04657	Mus musculus lymphotoxin B receptor (Ltbr). mRNA [NM_010736]
Ltc4s	2.05972	1.49524	Mus musculus leukotriene C4 synthase (Ltc4s). mRNA [NM_008521]
Luzp4	-3.87023	-1.89301	Mus musculus leucine zipper protein 4 (Luzp4). mRNA [NM_001114383]
Lxn	-21.3873	-2.41811	Mus musculus latexin (Lxn). mRNA [NM_016753]
Ly6a	-1.60515	-6.62507	Mus musculus lymphocyte antigen 6 complex. locus A (Ly6a). mRNA [NM_010738]
Ly6c1	-1.84463	-5.95719	Mus musculus lymphocyte antigen 6 complex. locus C1 (Ly6c1). mRNA [NM_010741]
Ly6d	1.91766	-2.94404	Mus musculus lymphocyte antigen 6 complex. locus D (Ly6d). mRNA [NM_010742]
Ly6e	-1.1938	-2.12049	Mus musculus lymphocyte antigen 6 complex. locus E (Ly6e). transcript variant 1. mRNA [NM_001164036]
Ly6g5c	-1.57289	-2.30097	Mus musculus lymphocyte antigen 6 complex. locus G5C (Ly6g5c). mRNA [NM_148947]
Ly6g6e	-1.35924	-4.47181	Mus musculus lymphocyte antigen 6 complex. locus G6E (Ly6g6e). mRNA [NM_027366]
Ly6k	5.42811	1.87759	Mus musculus lymphocyte antigen 6 complex. locus K (Ly6k). mRNA [NM_029627]
Ly75	-2.04815	-1.57986	Mus musculus lymphocyte antigen 75 (Ly75). mRNA [NM_013825]
Ly86	-1.40438	-3.25155	Mus musculus lymphocyte antigen 86 (Ly86). mRNA [NM_010745]
Lyar	23.7573	26.8919	Mus musculus Ly1 antibody reactive clone (Lyar). mRNA [NM_025281]
Lypd1	-1.00948	2.02694	Mus musculus Ly6/Plaur domain containing 1 (Lypd1). mRNA [NM_145100]
Lypd3	-10.3108	-3.33457	Mus musculus Ly6/Plaur domain containing 3 (Lypd3). mRNA [NM_133743]
Lypd5	2.18805	1.80059	Mus musculus Ly6/Plaur domain containing 5 (Lypd5). mRNA [NM_029806]
Lypd6b	-1.28913	-4.31554	Mus musculus LY6/PLAUR domain containing 6B (Lypd6b). mRNA [NM_027990]
Lyz1	-2.93153	2.68033	Mus musculus lysozyme 1 (Lyz1). mRNA [NM_013590]
Lyzl6	2.40445	2.47219	Mus musculus lysozyme-like 6 (Lyzl6). mRNA [NM_027083]
Macc1	-4.45366	-5.93143	Mus musculus metastasis associated in colon cancer 1 (Macc1). mRNA [NM_001163136]
Mael	-3.42351	-4.91426	Mus musculus maelstrom homolog (Drosophila) (Mael). mRNA [NM_175296]
Maff	-1.26936	-2.04292	Mus musculus v-maf musculoaponeurotic fibrosarcoma oncogene family. protein F (avian) (Maff). mRNA [NM_010755]
Magea6	-2.45844	-1.41791	Mus musculus melanoma antigen. family A. 6 (Magea6). mRNA [NM_020019]
Mageb16	-1.36579	-2.31465	Mus musculus melanoma antigen family B. 16 (Mageb16). transcript variant 1. mRNA [NM_028025]
Mageb4	-3.20052	-5.0149	Mus musculus melanoma antigen. family B. 4 (Mageb4). mRNA [NM_001033492]
Magee1	1.13919	2.13125	Mus musculus melanoma antigen. family E. 1 (Magee1). mRNA [NM_053201]
Magee2	-1.10267	3.20332	Mus musculus melanoma antigen. family E. 2 (Magee2). mRNA [NM_053206]
Mak	-2.01169	-1.39909	Mus musculus male germ cell-associated kinase (Mak). transcript variant 2. mRNA [NM_008547]
Mal	1.71211	2.02936	Mus musculus myelin and lymphocyte protein. T-cell differentiation protein (Mal). transcript variant 1. mRNA [NM_010762]
Mal2	-5.2772	-4.28022	Mus musculus mal. T-cell differentiation protein 2 (Mal2). mRNA [NM_178920]
Mamdc4	-1.3902	-2.11465	Mus musculus MAM domain containing 4 (Mamdc4). mRNA [NM_001081199]
Mamld1	-1.05981	17.9702	Mus musculus mastermind-like domain containing 1 (Mamld1). mRNA [NM_001081354]
Manea	1.16017	2.37385	Mus musculus mannosidase. endo-alpha (Manea). mRNA [NM_172865]
Map4k1	1.05293	-2.22346	Mus musculus mitogen-activated protein kinase kinase kinase kinase 1 (Map4k1). mRNA [NM_008279]
Mapk10	-2.09258	1.25537	Mus musculus mitogen-activated protein kinase 10 (Mapk10). transcript variant 2. mRNA [NM_001081567]///Mus musculus mitogen-activated protein kinase 10 (Mapk10). transcript variant 1. mRNA [NM_009158]
Mapk13	-1.36937	-3.63319	Mus musculus mitogen-activated protein kinase 13 (Mapk13). mRNA [NM_011950]
Mapk15	-2.3955	-1.22048	Mus musculus mitogen-activated protein kinase 15 (Mapk15). mRNA [NM_177922]
Mapkbp1	1.46664	2.03453	Mus musculus mitogen-activated protein kinase binding protein 1 (Mapkbp1). mRNA [NM_011941]
March3	1.70438	2.06722	membrane-associated ring finger (C3HC4) 3 [Source:MGI Symbol;Acc:MGI:2443667] [ENSMUST00000035278]///Mus musculus membrane-associated ring finger (C3HC4) 3 (March3). mRNA [NM_177115]
Mark2	3.4809	-1.36701	Mus musculus MAP/microtubule affinity-regulating kinase 2 (Mark2). transcript variant 1. mRNA [NM_007928]
Marveld3	-1.11669	-3.17675	Mus musculus MARVEL (membrane-associating) domain containing 3 (Marveld3). transcript variant 1. mRNA [NM_028584]///Mus musculus MARVEL (membrane-associating) domain containing 3 (Marveld3). transcript variant 2. mRNA [NM_212447]
Mas1	6.07785	-2.39121	Mus musculus MAS1 oncogene (Mas1). mRNA [NM_008552]
Masp1	1.32976	2.37103	mannan-binding lectin serine peptidase 1 [Source:MGI Symbol;Acc:MGI:88492] [ENSMUST00000089883]///Mus musculus mannan-binding lectin serine peptidase 1 (Masp1). mRNA [NM_008555]///mannan-binding lectin serine peptidase 1 [Source:MGI Symbol;Acc:MGI:88492] [ENSMUST00000023605]
Mat1a	5.44649	-1.87005	Mus musculus methionine adenosyltransferase I. alpha (Mat1a). mRNA [NM_133653]
Mb	-1.86064	-2.81027	Mus musculus myoglobin (Mb). transcript variant 2. mRNA [NM_013593]
Mbl2	-1.34444	-2.53432	Mus musculus mannose-binding lectin (protein C) 2 (Mbl2). mRNA [NM_010776]
Mboat1	1.1452	-2.43457	Mus musculus membrane bound O-acyltransferase domain containing 1 (Mboat1). mRNA [NM_153546]
Mc3r	2.44282	1.27449	Mus musculus melanocortin 3 receptor (Mc3r). mRNA [NM_008561]
Mcpt8	3.57846	-2.50935	Mus musculus mast cell protease 8 (Mcpt8). mRNA [NM_008572]
Mdfi	-1.57803	2.36223	Mus musculus MyoD family inhibitor (Mdfi). transcript variant 2. mRNA [NM_001109973]
Mdfic	-17.6715	-5.65472	Mus musculus MyoD family inhibitor domain containing (Mdfic). mRNA [NM_175088]
Mdga1	3.91575	-1.61527	Mus musculus MAM domain containing glycosylphosphatidylinositol anchor 1 (Mdga1). mRNA [NM_001081160]
Med13l	12.1892	1.3945	Mus musculus mediator complex subunit 13-like (Med13l). mRNA [NM_172424]
Med27	-1.30306	29.6609	Mus musculus mediator complex subunit 27 (Med27). mRNA [NM_026896]
Mef2a	1.89141	2.30161	Mus musculus myocyte enhancer factor 2A (Mef2a). mRNA [NM_001033713]///myocyte enhancer factor 2A [Source:MGI Symbol;Acc:MGI:99532] [ENSMUST00000156690]
Mef2c	-2.92	1.43024	Mus musculus myocyte enhancer factor 2C (Mef2c). transcript variant 2. mRNA [NM_025282]
Mefv	-4.22618	-2.29497	Mus musculus Mediterranean fever (Mefv). transcript variant 1. mRNA [NM_001161790]///Mus musculus Mediterranean fever (Mefv). transcript variant 3. mRNA [NM_019453]
Meg3	-53.5747	-4.67521	Mus musculus maternally expressed 3 (Meg3). transcript variant 1. non-coding RNA [NR_003633]///Mus musculus maternally expressed 3 (Meg3). transcript variant 3. non-coding RNA [NR_027652]
Megf10	-1.32442	2.0457	Mus musculus multiple EGF-like-domains 10 (Megf10). mRNA [NM_001001979]
Mei1	1.36231	-3.40415	Mus musculus meiosis defective 1 (Mei1). mRNA [NM_028897]
Meis1	-1.72506	2.87657	Mus musculus Meis homeobox 1 (Meis1). transcript variant B. mRNA [NM_001193271]
Meis2	-3.11005	-1.70651	Mus musculus Meis homeobox 2 (Meis2). transcript variant 5. mRNA [NM_001159569]
Mep1b	-3.73428	-2.34565	Mus musculus meprin 1 beta (Mep1b). mRNA [NM_008586]
Mesdc1	2.17089	1.58289	Mus musculus mesoderm development candidate 1 (Mesdc1). mRNA [NM_030705]
Mesp2	-1.17856	-3.16059	Mus musculus mesoderm posterior 2 (Mesp2). mRNA [NM_008589]
Metrnl	-6.21724	-8.06924	Mus musculus meteorin. glial cell differentiation regulator-like (Metrnl). mRNA [NM_144797]
Mettl7b	2.23523	-1.44433	Mus musculus methyltransferase like 7B (Mettl7b). mRNA [NM_027853]
Mfap5	1.03356	-2.06871	Mus musculus microfibrillar associated protein 5 (Mfap5). mRNA [NM_015776]
Mfi2	-1.43655	-2.12015	Mus musculus antigen p97 (melanoma associated) identified by monoclonal antibodies 133.2 and 96.5 (Mfi2). mRNA [NM_013900]
Mfng	-2.20524	-1.02168	Mus musculus MFNG O-fucosylpeptide 3-beta-N-acetylglucosaminyltransferase (Mfng). mRNA [NM_008595]
Mfsd2a	-3.01419	-2.06982	Mus musculus major facilitator superfamily domain containing 2A (Mfsd2a). mRNA [NM_029662]
Mfsd6l	1.02207	2.34972	Mus musculus major facilitator superfamily domain containing 6-like (Mfsd6l). mRNA [NM_146004]
Mgam	-2.39463	-3.46801	Mus musculus maltase-glucoamylase (Mgam). mRNA [NM_001171003]
Mgat3	1.51095	2.09478	Mus musculus mannoside acetylglucosaminyltransferase 3 (Mgat3). mRNA [NM_010795]
Mgmt	-1.29594	-2.15374	Mus musculus O-6-methylguanine-DNA methyltransferase (Mgmt). mRNA [NM_008598]
Mgst1	-2.82603	1.04168	Mus musculus microsomal glutathione S-transferase 1 (Mgst1). mRNA [NM_019946]
Mia2	-1.39509	17.7084	Mus musculus melanoma inhibitory activity 2 (Mia2). mRNA [NM_177321]
Mib2	-2.06316	-1.76276	Mus musculus mindbomb homolog 2 (Drosophila) (Mib2). mRNA [NM_145124]
Mid2	3.88508	-3.90584	midline 2 [Source:MGI Symbol;Acc:MGI:1344333] [ENSMUST00000140144]///Mus musculus midline 2 (Mid2). mRNA [NM_011845]
Mier2	-2.08971	-2.67531	Mus musculus mesoderm induction early response 1. family member 2 (Mier2). mRNA [NM_027422]
Mip	-2.04087	-1.80082	Mus musculus major intrinsic protein of eye lens fiber (Mip). mRNA [NM_008600]
Mirg	-17.0494	-3.6135	Mus musculus adult male pituitary gland cDNA. RIKEN full-length enriched library. clone:5330411G14 product:unclassifiable. full insert sequence. [AK077315]///Mus musculus miRNA containing gene (Mirg). non-coding RNA [NR_028265]
Mixl1	-3.68131	-3.85831	Mus musculus Mix1 homeobox-like 1 (Xenopus laevis) (Mixl1). mRNA [NM_013729]
Mkrn1	-1.4792	-2.37422	Mus musculus makorin. ring finger protein. 1 (Mkrn1). mRNA [NM_018810]
Mlc1	-5.59399	-3.83012	Mus musculus megalencephalic leukoencephalopathy with subcortical cysts 1 homolog (human) (Mlc1). mRNA [NM_133241]
Mllt3	-2.93643	-1.19671	myeloid/lymphoid or mixed-lineage leukemia (trithorax homolog. Drosophila); translocated to. 3 [Source:MGI Symbol;Acc:MGI:1917372] [ENSMUST00000134555]///Mus musculus myeloid/lymphoid or mixed-lineage leukemia (trithorax homolog. Drosophila); translocated to. 3 (Mllt3). transcript variant 1. mRNA [NM_027326]
Mlph	-2.64349	-3.91712	Mus musculus melanophilin (Mlph). mRNA [NM_053015]
Mlycd	-1.39589	2.60218	Mus musculus malonyl-CoA decarboxylase (Mlycd). nuclear gene encoding mitochondrial protein. mRNA [NM_019966]
Mmp2	-5.9462	1.0233	Mus musculus matrix metallopeptidase 2 (Mmp2). mRNA [NM_008610]
Mmp24	2.78588	1.81032	Mus musculus matrix metallopeptidase 24 (Mmp24). mRNA [NM_010808]
Mmp25	-1.50665	-2.02776	Mus musculus matrix metallopeptidase 25 (Mmp25). mRNA [NM_001033339]
Mmp27	-2.14518	-2.93888	Mus musculus matrix metallopeptidase 27 (Mmp27). mRNA [NM_001030289]
Mmp7	1.00831	2.26682	Mus musculus matrix metallopeptidase 7 (Mmp7). mRNA [NM_010810]
Mn1	-2.44911	1.98963	Mus musculus meningioma 1 (Mn1). mRNA [NM_001081235]
Mnda	-1.77942	-2.57332	Mus musculus myeloid cell nuclear differentiation antigen (Mnda). mRNA [NM_001033450]
Mogat2	-2.85993	-1.78321	Mus musculus monoacylglycerol O-acyltransferase 2 (Mogat2). mRNA [NM_177448]
Morn5	-1.73272	2.66204	Mus musculus MORN repeat containing 5 (Morn5). mRNA [NM_029309]
Mos	1.75823	2.57211	Mus musculus Moloney sarcoma oncogene (Mos). mRNA [NM_020021]
Mpeg1	-2.45099	1.24202	Mus musculus macrophage expressed gene 1 (Mpeg1). mRNA [NM_010821]
Mppe1	1.78701	2.71178	Mus musculus metallophosphoesterase 1 (Mppe1). mRNA [NM_172630]
Mpv17l	1.08451	2.66732	Mus musculus Mpv17 transgene. kidney disease mutant-like (Mpv17l). nuclear gene encoding mitochondrial protein. mRNA [NM_033564]
Mpz	2.98809	2.79261	Mus musculus myelin protein zero (Mpz). mRNA [NM_008623]
Mpzl2	-1.09596	-3.03659	Mus musculus myelin protein zero-like 2 (Mpzl2). mRNA [NM_007962]
Mrc1	1.32607	2.52161	Mus musculus mannose receptor. C type 1 (Mrc1). mRNA [NM_008625]
Mrgpra2a	2.63652	1.87701	Mus musculus MAS-related GPR. member A2A (Mrgpra2a). mRNA [NM_001172588]
Mrgpra2b	2.09705	1.15482	Mus musculus MAS-related GPR. member A2B (Mrgpra2b). mRNA [NM_153101]
Mrgpra4	-1.9227	-2.05057	Mus musculus MAS-related GPR. member A4 (Mrgpra4). mRNA [NM_153524]
Mrgprb2	1.01785	3.15796	Mus musculus MAS-related GPR. member B2 (Mrgprb2). mRNA [NM_175531]
Mrgprb4	2.18255	2.09184	Mus musculus MAS-related GPR. member B4 (Mrgprb4). mRNA [NM_205795]
Mrgprb5	2.70758	-1.67503	Mus musculus MAS-related GPR. member B5 (Mrgprb5). mRNA [NM_207538]
Mrgprf	2.21007	2.00521	Mus musculus MAS-related GPR. member F (Mrgprf). mRNA [NM_145379]
Mrgprx1	-3.80214	-5.89396	Mus musculus MAS-related GPR. member X1 (Mrgprx1). mRNA [NM_207540]
Ms4a10	-2.00886	-2.27321	Mus musculus membrane-spanning 4-domains. subfamily A. member 10 (Ms4a10). mRNA [NM_023529]
Ms4a2	-2.17093	-2.83231	Mus musculus membrane-spanning 4-domains. subfamily A. member 2 (Ms4a2). mRNA [NM_013516]
Ms4a4d	-1.69343	2.1815	Mus musculus membrane-spanning 4-domains. subfamily A. member 4D (Ms4a4d). mRNA [NM_025658]
Ms4a6c	2.68725	-1.07727	Mus musculus membrane-spanning 4-domains. subfamily A. member 6C (Ms4a6c). transcript variant 1. mRNA [NM_028595]
Ms4a8a	-1.05266	2.15796	Mus musculus membrane-spanning 4-domains. subfamily A. member 8A (Ms4a8a). mRNA [NM_022430]
Msln	-1.05184	-9.26256	Mus musculus mesothelin (Msln). mRNA [NM_018857]
Mslnl	-2.51203	-3.42796	Mus musculus mesothelin-like (Mslnl). mRNA [NM_177822]
Mst1	-2.76807	-3.76284	Mus musculus macrophage stimulating 1 (hepatocyte growth factor-like) (Mst1). mRNA [NM_008243]
Msx1	1.36479	-2.08159	Mus musculus homeobox. msh-like 1 (Msx1). mRNA [NM_010835]
Mt2	-2.15431	-1.77976	Mus musculus metallothionein 2 (Mt2). mRNA [NM_008630]
Mt4	2.30448	1.84907	Mus musculus metallothionein 4 (Mt4). mRNA [NM_008631]
Mtap1a	-1.12008	2.17102	Mus musculus microtubule-associated protein 1 A (Mtap1a). transcript variant 1. mRNA [NM_032393]
Mtdh	-1.93648	-2.29426	Mus musculus metadherin (Mtdh). mRNA [NM_026002]
Mterfd1	41.6454	1.01841	Mus musculus MTERF domain containing 1 (Mterfd1). nuclear gene encoding mitochondrial protein. mRNA [NM_025547]
Mthfs	52.8902	1.08998	Mus musculus 5. 10-methenyltetrahydrofolate synthetase (Mthfs). mRNA [NM_026829]
Mtus2	-4.6654	-3.26406	Mus musculus microtubule associated tumor suppressor candidate 2 (Mtus2). mRNA [NM_029920]
Muc15	-1.54412	-2.32003	Mus musculus mucin 15 (Muc15). mRNA [NM_172979]
Muc16	1.16568	-2.46727	mucin 16 [Source:MGI Symbol;Acc:MGI:1920982] [ENSMUST00000034653]
Muc19	3.63735	1.39861	Mus musculus mucin 19 (Muc19). mRNA [NM_207243]
Muc2	1.02005	2.11966	Mus musculus mucin 2 (Muc2). mRNA [NM_023566]
Muc3	-2.05428	4.30891	mucin 3. intestinal [Source:MGI Symbol;Acc:MGI:1203527] [ENSMUST00000160630]
Muc4	2.29343	-1.02994	Mus musculus mucin 4 (Muc4). mRNA [NM_080457]
Muc5ac	2.05755	2.40326	Mus musculus mucin 5. subtypes A and C. tracheobronchial/gastric (Muc5ac). mRNA [NM_010844]
Muc5b	2.8062	-1.23062	Mus musculus mucin 5. subtype B. tracheobronchial (Muc5b). mRNA [NM_028801]
Mucl1	3.38474	-1.37735	Mus musculus mucin-like 1 (Mucl1). mRNA [NM_009268]
Mug2	-2.38885	-3.49844	Mus musculus murinoglobulin 2 (Mug2). mRNA [NM_008646]
Mup17	5.79955	4.47886	Mus musculus major urinary protein 17 (Mup17). mRNA [NM_001200006]
Mup19	2.02478	2.95737	Mus musculus major urinary protein 19 (Mup19). mRNA [NM_001135127]
Mup20	2.08447	1.22069	Mus musculus major urinary protein 20 (Mup20). mRNA [NM_001012323]
Mup21	103.654	1.43441	Mus musculus major urinary protein 21 (Mup21). mRNA [NM_001009550]
Mup3	2.22951	-1.03027	Mus musculus major urinary protein 3 (Mup3). mRNA [NM_001039544]
Mup4	-2.0894	-2.04809	Mus musculus major urinary protein 4 (Mup4). mRNA [NM_008648]
Mup9	2.43109	1.63164	Mus musculus major urinary protein 9 (Mup9). mRNA [NM_001126319]
Mup-ps21	5.5484	4.10258	PREDICTED: Mus musculus major urinary protein. pseudogene 21 (Mup-ps21). mRNA [XM_621624]
Mustn1	-1.70272	-2.12758	Mus musculus musculoskeletal. embryonic nuclear protein 1 (Mustn1). mRNA [NM_181390]
Mvp	-2.18293	-1.92254	Mus musculus major vault protein (Mvp). mRNA [NM_080638]
Mx2	1.2979	-2.81544	Mus musculus myxovirus (influenza virus) resistance 2 (Mx2). mRNA [NM_013606]
Mybl1	-2.16847	-1.14797	Mus musculus myeloblastosis oncogene-like 1 (Mybl1). mRNA [NM_008651]
Mybpc3	-1.10464	-2.17687	Mus musculus myosin binding protein C. cardiac (Mybpc3). mRNA [NM_008653]
Mycl1	2.24528	1.47446	Mus musculus v-myc myelocytomatosis viral oncogene homolog 1. lung carcinoma derived (avian) (Mycl1). mRNA [NM_008506]
Myct1	2.10433	1.69335	Mus musculus myc target 1 (Myct1). mRNA [NM_026793]
Myh2	-1.07509	3.78123	Mus musculus myosin. heavy polypeptide 2. skeletal muscle. adult (Myh2). mRNA [NM_001039545]
Myh3	-2.09467	-2.00653	Mus musculus myosin. heavy polypeptide 3. skeletal muscle. embryonic (Myh3). mRNA [NM_001099635]
Myh6	-3.3038	-3.57952	Mus musculus myosin. heavy polypeptide 6. cardiac muscle. alpha (Myh6). transcript variant 1. mRNA [NM_001164171]
Myl2	-6.83596	2.90264	myosin. light polypeptide 2. regulatory. cardiac. slow [Source:MGI Symbol;Acc:MGI:97272] [ENSMUST00000111750]///Mus musculus myosin. light polypeptide 2. regulatory. cardiac. slow (Myl2). mRNA [NM_010861]
Myl3	-2.64728	-2.09075	Mus musculus myosin. light polypeptide 3 (Myl3). mRNA [NM_010859]
Myl4	-3.39131	-2.08774	Mus musculus myosin. light polypeptide 4 (Myl4). mRNA [NM_010858]
Mylpf	2.28277	-1.57109	Mus musculus myosin light chain. phosphorylatable. fast skeletal muscle (Mylpf). mRNA [NM_016754]
Myo1f	-1.07326	-2.53368	Mus musculus myosin IF (Myo1f). mRNA [NM_053214]
Myo1h	-1.53352	-3.30799	Mus musculus myosin 1H (Myo1h). mRNA [NM_001164573]
Myo3a	1.84323	-2.42394	Mus musculus myosin IIIA (Myo3a). mRNA [NM_148413]
Myo5c	2.03281	-1.01042	Mus musculus myosin VC (Myo5c). mRNA [NM_001081322]
Myo7a	-3.18421	-1.23345	Mus musculus myosin VIIA (Myo7a). mRNA [NM_008663]
Myo7b	1.61623	-28.0566	Mus musculus myosin VIIB (Myo7b). mRNA [NM_032394]
Myom2	-1.63027	-4.36546	Mus musculus myomesin 2 (Myom2). mRNA [NM_008664]
Myom3	7.14779	-3.49901	Mus musculus myomesin family. member 3 (Myom3). mRNA [NM_001085509]
Myt1l	-2.98706	-2.92816	myelin transcription factor 1-like [Source:MGI Symbol;Acc:MGI:1100511] [ENSMUST00000076157]///Mus musculus myelin transcription factor 1-like (Myt1l). transcript variant 1. mRNA [NM_001093775]
N4bp2l1	17.8757	2.28473	Mus musculus NEDD4 binding protein 2-like 1 (N4bp2l1). mRNA [NM_133898]///Mus musculus adult male urinary bladder cDNA. RIKEN full-length enriched library. clone:9530073H14 product:unclassifiable. full insert sequence. [AK035593]
Naa11	-4.53689	-6.93162	Mus musculus N(alpha)-acetyltransferase 11. NatA catalytic subunit (Naa11). mRNA [NM_001033191]
Nags	-2.61623	-3.53909	Mus musculus N-acetylglutamate synthase (Nags). transcript variant 1. mRNA [NM_145829]
Naip7	-1.15607	3.73851	Mus musculus NLR family. apoptosis inhibitory protein 7 (Naip7). mRNA [NM_021545]
Nanogpd	1.9752	-3.37277	Mus musculus Nanog homeobox related gene (Nanogpd). mRNA [NM_001080945]
Naprt1	-2.28863	-1.95573	Mus musculus nicotinate phosphoribosyltransferase domain containing 1 (Naprt1). mRNA [NM_172607]
Napsa	-1.05694	2.37082	Mus musculus napsin A aspartic peptidase (Napsa). mRNA [NM_008437]
Nat8l	-1.11567	2.67693	Mus musculus N-acetyltransferase 8-like (Nat8l). mRNA [NM_001001985]
Nav3	-3.38578	-3.1287	Mus musculus 16 days neonate cerebellum cDNA. RIKEN full-length enriched library. clone:9630020C08 product:unclassifiable. full insert sequence. [AK035945]///Mus musculus neuron navigator 3 (Nav3). mRNA [NM_001081035]
Ncf1	-2.8002	-7.96018	Mus musculus neutrophil cytosolic factor 1 (Ncf1). mRNA [NM_010876]
Ncf4	-5.4686	-10.6936	Mus musculus neutrophil cytosolic factor 4 (Ncf4). mRNA [NM_008677]
Ncrna00086	1.18288	-2.14163	Mus musculus non-protein coding RNA 86 (Ncrna00086). non-coding RNA [NR_028086]
Ncstn	2.33929	1.95489	Mus musculus nicastrin (Ncstn). mRNA [NM_021607]
Ndfip2	4.24833	7.84771	Mus musculus Nedd4 family interacting protein 2 (Ndfip2). transcript variant 1. mRNA [NM_029561]
Ndp	-3.60337	1.46931	Mus musculus Norrie disease (pseudoglioma) (human) (Ndp). mRNA [NM_010883]
Ndrg1	-1.70682	-2.01293	Mus musculus N-myc downstream regulated gene 1 (Ndrg1). mRNA [NM_008681]
Ndufa4l2	-4.33514	-2.0084	Mus musculus NADH dehydrogenase (ubiquinone) 1 alpha subcomplex. 4-like 2 (Ndufa4l2). mRNA [NM_001098789]
Neat1	-1.49544	-2.07657	Mus musculus nuclear paraspeckle assembly transcript 1 (non-protein coding) (Neat1). non-coding RNA [NR_003513]
Nebl	-2.1037	-3.05757	Mus musculus nebulette. mRNA (cDNA clone MGC:148253 IMAGE:40107681). complete cds. [BC122879]///nebulette [Source:MGI Symbol;Acc:MGI:1921353] [ENSMUST00000150194]///Mus musculus nebulette (Nebl). mRNA [NM_028757]
Nefl	2.15526	-2.4529	Mus musculus neurofilament. light polypeptide (Nefl). mRNA [NM_010910]
Nek1	2.63214	1.00001	Mus musculus NIMA (never in mitosis gene a)-related expressed kinase 1 (Nek1). mRNA [NM_175089]
Nek5	2.34726	1.35475	Mus musculus NIMA (never in mitosis gene a)-related expressed kinase 5 (Nek5). mRNA [NM_177898]
Nek8	5.95136	-1.08373	Mus musculus NIMA (never in mitosis gene a)-related expressed kinase 8 (Nek8). mRNA [NM_080849]
Nenf	-14.9217	-1.52592	Mus musculus neuron derived neurotrophic factor (Nenf). mRNA [NM_025424]
Nepn	2.28592	2.7348	Mus musculus nephrocan (Nepn). mRNA [NM_025684]
Neurod2	-2.64769	-1.1174	Mus musculus neurogenic differentiation 2 (Neurod2). mRNA [NM_010895]
Neurog2	1.25976	2.21249	Mus musculus neurogenin 2 (Neurog2). mRNA [NM_009718]
Nfe2	-7.53589	-9.02784	Mus musculus nuclear factor. erythroid derived 2 (Nfe2). mRNA [NM_008685]
Nfkbid	-1.5366	-2.30269	Mus musculus nuclear factor of kappa light polypeptide gene enhancer in B-cells inhibitor. delta (Nfkbid). mRNA [NM_172142]
Ng23	-2.51541	1.05493	Mus musculus Ng23 protein (Ng23). transcript variant 1. mRNA [NM_023893]
Ngef	-2.15395	1.35637	Mus musculus neuronal guanine nucleotide exchange factor (Ngef). transcript variant 1. mRNA [NM_001111314]
Ngf	2.4849	1.63878	Mus musculus nerve growth factor (Ngf). transcript variant A. mRNA [NM_013609]
Ngly1	2.4842	1.42416	Mus musculus N-glycanase 1 (Ngly1). mRNA [NM_021504]
Nhedc2	-5.15211	-2.94417	Mus musculus Na+/H+ exchanger domain containing 2 (Nhedc2). nuclear gene encoding mitochondrial protein. mRNA [NM_178877]
Nhlh1	2.79868	2.68214	Mus musculus nescient helix loop helix 1 (Nhlh1). mRNA [NM_010916]
Nhlrc4	-1.40608	-2.17683	Mus musculus NHL repeat containing 4 (Nhlrc4). mRNA [NM_001039038]
Nkx2-3	2.17275	1.67429	Mus musculus NK2 transcription factor related. locus 3 (Drosophila) (Nkx2-3). mRNA [NM_008699]
Nkx3-1	-1.53499	-2.19371	Mus musculus NK-3 transcription factor. locus 1 (Drosophila) (Nkx3-1). mRNA [NM_010921]
Nlgn1	-4.40444	-5.07542	Mus musculus neuroligin 1. mRNA (cDNA clone IMAGE:3494913). complete cds. [BC005523]///Mus musculus neuroligin 1 (Nlgn1). transcript variant 1. mRNA [NM_138666]
Nlrc4	-4.26734	-2.82252	Mus musculus NLR family. CARD domain containing 4 (Nlrc4). mRNA [NM_001033367]
Nlrp12	2.31452	1.02256	Mus musculus NLR family. pyrin domain containing 12 (Nlrp12). mRNA [NM_001033431]
Nlrp1c-ps	2.3627	-1.29515	Mus musculus NLR family. pyrin domain containing 1C. pseudogene (Nlrp1c-ps). non-coding RNA [NR_027858]
Nlrp2	91.6487	2.51813	Mus musculus NLR family. pyrin domain containing 2 (Nlrp2). mRNA [NM_177690]
Nlrp4a	18.4791	-1.55452	Mus musculus NLR family. pyrin domain containing 4A (Nlrp4a). mRNA [NM_172896]
Nlrp4c	-2.77799	-1.14444	Mus musculus NLR family. pyrin domain containing 4C (Nlrp4c). mRNA [NM_031389]
Nlrp4f	-2.39684	-1.23104	Mus musculus NLR family. pyrin domain containing 4F (Nlrp4f). mRNA [NM_175290]
Nlrp9a	-1.94246	-2.76219	Mus musculus NLR family. pyrin domain containing 9A (Nlrp9a). transcript variant 1. mRNA [NM_001048219]
Nlrp9b	23.3669	-6.72068	Mus musculus NLR family. pyrin domain containing 9B (Nlrp9b). mRNA [NM_194058]
Nmnat2	2.25434	-1.5763	Mus musculus nicotinamide nucleotide adenylyltransferase 2 (Nmnat2). mRNA [NM_175460]
Nmu	1.37123	3.96534	Mus musculus neuromedin U (Nmu). mRNA [NM_019515]
Nnat	-1.07172	-2.09405	Mus musculus neuronatin (Nnat). transcript variant 1. mRNA [NM_010923]
Nod1	-2.57	1.57921	Mus musculus nucleotide-binding oligomerization domain containing 1 (Nod1). transcript variant 1. mRNA [NM_172729]
Nodal	-1.14221	-2.2204	Mus musculus nodal (Nodal). mRNA [NM_013611]
Nol3	3.94854	1.45897	Mus musculus nucleolar protein 3 (apoptosis repressor with CARD domain) (Nol3). mRNA [NM_030152]
Nol4	2.26453	-1.95003	Mus musculus nucleolar protein 4 (Nol4). transcript variant 2. mRNA [NM_199024]
Nop10	-1.44352	-2.00885	Mus musculus NOP10 ribonucleoprotein homolog (yeast) (Nop10). mRNA [NM_025403]
Nos2	2.40285	2.37336	Mus musculus nitric oxide synthase 2. inducible (Nos2). mRNA [NM_010927]
Nosip	-2.86083	-1.40912	Mus musculus nitric oxide synthase interacting protein (Nosip). transcript variant 1. mRNA [NM_025533]
Noxa1	2.14427	2.05392	Mus musculus NADPH oxidase activator 1 (Noxa1). transcript variant 1. mRNA [NM_172204]
Npas2	-1.36904	-2.32238	Mus musculus neuronal PAS domain protein 2 (Npas2). mRNA [NM_008719]
Npas4	1.38999	8.35291	Mus musculus neuronal PAS domain protein 4 (Npas4). mRNA [NM_153553]
Npat	-2.09956	-1.00586	Mus musculus nuclear protein in the AT region (Npat). mRNA [NM_001081152]
Npbwr1	2.31041	1.23047	Mus musculus neuropeptides B/W receptor 1 (Npbwr1). mRNA [NM_010342]
Npffr2	-11.4499	-16.8139	Mus musculus neuropeptide FF receptor 2 (Npffr2). mRNA [NM_133192]
Nphp1	-2.09862	-1.57963	Mus musculus nephronophthisis 1 (juvenile) homolog (human) (Nphp1). mRNA [NM_016902]
Nphs1	2.01195	-1.87035	Mus musculus nephrosis 1 homolog. nephrin (human) (Nphs1). mRNA [NM_019459]
Nphs1as	1.0085	-6.58453	Mus musculus nephrosis 1 homolog. nephrin antisense (Nphs1as). antisense RNA [NR_004443]
Npm3	2.90573	2.79594	Mus musculus nucleoplasmin 3 (Npm3). mRNA [NM_008723]
Nppc	-2.20435	-2.28991	Mus musculus natriuretic peptide type C (Nppc). mRNA [NM_010933]
Npvf	2.0889	3.03158	Mus musculus neuropeptide VF precursor (Npvf). mRNA [NM_021892]
Npw	-1.85739	-2.38951	Mus musculus neuropeptide W (Npw). mRNA [NM_001099664]
Nr1i3	2.55551	2.15852	Mus musculus nuclear receptor subfamily 1. group I. member 3 (Nr1i3). mRNA [NM_009803]
Nr2f2	2.31479	1.83739	Mus musculus nuclear receptor subfamily 2. group F. member 2 (Nr2f2). transcript variant 1. mRNA [NM_009697]
Nr5a2	-1.22217	-2.95084	Mus musculus nuclear receptor subfamily 5. group A. member 2 (Nr5a2). transcript variant 1. mRNA [NM_030676]
Nrg1	-2.06921	-1.91778	Mus musculus neuregulin 1 (Nrg1). mRNA [NM_178591]
Nrg2	-7.79922	-5.59147	Mus musculus neuregulin 2 (Nrg2). mRNA [NM_001167891]
Nrip3	-3.2192	1.02231	Mus musculus nuclear receptor interacting protein 3 (Nrip3). mRNA [NM_020610]
Nrn1	1.7779	-2.42579	neuritin 1 [Source:MGI Symbol;Acc:MGI:1915654] [ENSMUST00000122286]///Mus musculus neuritin 1 (Nrn1). mRNA [NM_153529]
Nrp	-2.28925	-1.9137	Mus musculus neural regeneration protein (Nrp). mRNA [NM_001013372]
Nrp2	-3.45345	-2.1332	Mus musculus neuropilin 2 (Nrp2). transcript variant 1. mRNA [NM_001077403]///Mus musculus neuropilin 2 (Nrp2). transcript variant 5. mRNA [NM_001077406]
Nrsn1	-2.64745	-2.32842	Mus musculus neurensin 1 (Nrsn1). mRNA [NM_009513]
Nrsn2	2.0039	1.93167	Mus musculus neurensin 2 (Nrsn2). mRNA [NM_001009948]
Nrxn3	4.74641	1.27173	Mus musculus neurexin III (Nrxn3). transcript variant 1. mRNA [NM_001198587]
Nsd1	-2.08454	-1.22472	Mus musculus nuclear receptor-binding SET-domain protein 1 (Nsd1). mRNA [NM_008739]
Nsun4	-2.03483	-1.48201	Mus musculus NOL1/NOP2/Sun domain family. member 4 (Nsun4). mRNA [NM_028142]
Nt5e	-2.03275	-1.3751	Mus musculus 5' nucleotidase. ecto (Nt5e). mRNA [NM_011851]
Ntf3	-7.5781	-1.43858	Mus musculus neurotrophin 3 (Ntf3). transcript variant 1. mRNA [NM_001164034]
Ntn1	1.09143	2.1778	Mus musculus netrin 1 (Ntn1). mRNA [NM_008744]
Ntng1	-3.36467	-3.19773	Mus musculus 0 day neonate eyeball cDNA. RIKEN full-length enriched library. clone:E130203P04 product:hypothetical protein. full insert sequence. [AK053689]///Mus musculus netrin G1 (Ntng1). transcript variant a. mRNA [NM_030699]
Nts	2.11761	-1.30512	Mus musculus neurotensin (Nts). mRNA [NM_024435]
Ntsr2	-1.69255	-2.32513	Mus musculus neurotensin receptor 2 (Ntsr2). mRNA [NM_008747]
Nudt17	1.41977	-2.97376	Mus musculus nudix (nucleoside diphosphate linked moiety X)-type motif 17 (Nudt17). transcript variant 2. mRNA [NM_001162925]
Nupr1	-4.28844	-2.90151	Mus musculus nuclear protein 1 (Nupr1). mRNA [NM_019738]
Nynrin	-1.22839	-2.01294	Mus musculus NYN domain and retroviral integrase containing (Nynrin). mRNA [NM_001040072]
O3far1	6.39989	-2.07159	Mus musculus omega-3 fatty acid receptor 1 (O3far1). mRNA [NM_181748]
Oas1a	-6.28488	-3.30434	Mus musculus 2'-5' oligoadenylate synthetase 1A (Oas1a). mRNA [NM_145211]
Oas1c	-5.0837	-4.41417	Mus musculus 2'-5' oligoadenylate synthetase 1C (Oas1c). mRNA [NM_033541]
Oas1e	-2.10472	-3.10128	Mus musculus 2'-5' oligoadenylate synthetase 1E (Oas1e). mRNA [NM_145210]
Oas2	-1.44769	2.00079	Mus musculus 2'-5' oligoadenylate synthetase 2 (Oas2). mRNA [NM_145227]
Oas3	-2.48892	-3.62604	Mus musculus 2'-5' oligoadenylate synthetase 3 (Oas3). mRNA [NM_145226]
Oasl1	5.7191	-1.77223	Mus musculus 2'-5' oligoadenylate synthetase-like 1 (Oasl1). mRNA [NM_145209]
Oasl2	-2.16853	-14.8808	Mus musculus 2'-5' oligoadenylate synthetase-like 2 (Oasl2). mRNA [NM_011854]
Obp1a	2.19385	1.84831	Mus musculus odorant binding protein Ia (Obp1a). mRNA [NM_008754]
Oc90	1.29376	-2.89665	Mus musculus otoconin 90 (Oc90). mRNA [NM_010953]
Ociad2	1.64306	2.74675	Mus musculus OCIA domain containing 2 (Ociad2). mRNA [NM_026950]
Ocln	1.11381	-2.67236	Mus musculus occludin (Ocln). mRNA [NM_008756]
Odf3b	1.46236	-2.22614	Mus musculus outer dense fiber of sperm tails 3B (Odf3b). mRNA [NM_001013022]
Odz2	-1.10795	2.05487	Mus musculus odd Oz/ten-m homolog 2 (Drosophila) (Odz2). mRNA [NM_011856]
Ogdhl	-1.02559	405.876	Mus musculus oxoglutarate dehydrogenase-like (Ogdhl). nuclear gene encoding mitochondrial protein. mRNA [NM_001081130]
Ogfrl1	1.47133	2.22998	Mus musculus opioid growth factor receptor-like 1 (Ogfrl1). mRNA [NM_001081079]
Olah	-4.90807	-6.22032	Mus musculus oleoyl-ACP hydrolase (Olah). mRNA [NM_145921]
Olfml2b	11.4142	1.59114	Mus musculus olfactomedin-like 2B (Olfml2b). mRNA [NM_177068]
Olfr100	5.59075	-1.31916	Mus musculus olfactory receptor 100 (Olfr100). mRNA [NM_207673]
Olfr1006	-31.7846	-40.4444	Mus musculus olfactory receptor 1006 (Olfr1006). mRNA [NM_146570]
Olfr1010	12.0314	-1.757	Mus musculus olfactory receptor 1010 (Olfr1010). mRNA [NM_207149]
Olfr1040	-3.16369	-4.87753	Mus musculus olfactory receptor 1040 (Olfr1040). mRNA [NM_207561]
Olfr1048	-1.03019	67.9582	Mus musculus olfactory receptor 1048 (Olfr1048). mRNA [NM_147014]
Olfr1052	-1.32854	-2.02617	Mus musculus olfactory receptor 1052 (Olfr1052). mRNA [NM_147010]
Olfr1055	-2.09285	-2.93142	Mus musculus olfactory receptor 1055 (Olfr1055). mRNA [NM_147021]
Olfr1066	2.88291	-1.59089	Mus musculus olfactory receptor 1066 (Olfr1066). mRNA [NM_001011735]
Olfr107	-1.43073	-2.0384	Mus musculus olfactory receptor 107 (Olfr107). mRNA [NM_146511]
Olfr1080	-1.39823	13.4655	Mus musculus olfactory receptor 1080 (Olfr1080). mRNA [NM_146409]
Olfr1105	1.02657	3.47696	Mus musculus olfactory receptor 1105 (Olfr1105). mRNA [NM_001011825]
Olfr1106	3.50792	-1.89348	Mus musculus olfactory receptor 1106 (Olfr1106). mRNA [NM_146752]
Olfr1110	-2.06815	-4.02873	Mus musculus olfactory receptor 1110 (Olfr1110). mRNA [NM_146769]
Olfr1121	-4.70839	-7.29442	Mus musculus olfactory receptor 1121 (Olfr1121). mRNA [NM_146348]
Olfr1126	-2.32621	-3.04068	Mus musculus olfactory receptor 1126 (Olfr1126). mRNA [NM_146837]
Olfr1128	-1.78357	-2.02434	Mus musculus olfactory receptor 1128 (Olfr1128). mRNA [NM_146349]
Olfr1130	52.9303	-1.5464	Mus musculus olfactory receptor 1130 (Olfr1130). mRNA [NM_146838]
Olfr1137	4.12484	4.36289	Mus musculus olfactory receptor 1137 (Olfr1137). mRNA [NM_001011833]
Olfr116	8.16339	-3.37875	Mus musculus olfactory receptor 116 (Olfr116). mRNA [NM_146632]
Olfr1162	2.02262	-1.89835	Mus musculus olfactory receptor 1162 (Olfr1162). mRNA [NM_001011835]
Olfr1165-ps	2.51721	2.07078	Mus musculus olfactory receptor 1165. pseudogene (Olfr1165-ps). mRNA [NM_146648]
Olfr1170	-1.05078	-3.08825	Mus musculus olfactory receptor 1170 (Olfr1170). mRNA [NM_146532]
Olfr1184	3.49686	2.75511	Mus musculus olfactory receptor 1184 (Olfr1184). mRNA [NM_146823]
Olfr12	4.61088	-1.47988	Mus musculus olfactory receptor 12 (Olfr12). mRNA [NM_206896]
Olfr1204	-2.3102	-3.56245	Mus musculus olfactory receptor 1204 (Olfr1204). mRNA [NM_146463]
Olfr1211	-1.48672	-2.96091	Mus musculus olfactory receptor 1211 (Olfr1211). mRNA [NM_001011804]
Olfr1217	2.06445	2.38253	Mus musculus olfactory receptor 1217 (Olfr1217). mRNA [NM_146901]
Olfr1219	38.7101	-1.75428	Mus musculus olfactory receptor 1219 (Olfr1219). mRNA [NM_146899]
Olfr122	2.0781	1.23918	Mus musculus olfactory receptor 122 (Olfr122). mRNA [NM_146288]
Olfr1221	2.06738	2.39291	Mus musculus olfactory receptor 1221 (Olfr1221). mRNA [NM_146902]
Olfr1222	2.95323	2.68534	Mus musculus olfactory receptor 1222 (Olfr1222). mRNA [NM_001011860]
Olfr124	-1.4121	-7.55114	Mus musculus olfactory receptor 124 (Olfr124). mRNA [NM_147062]
Olfr1252	2.10669	1.74674	Mus musculus olfactory receptor 1252 (Olfr1252). mRNA [NM_207568]
Olfr1260	8.31352	1.04837	Mus musculus olfactory receptor 1260 (Olfr1260). mRNA [NM_146981]
Olfr1262	-1.25309	-4.78291	Mus musculus olfactory receptor 1262 (Olfr1262). mRNA [NM_146974]
Olfr128	2.53401	1.57221	Mus musculus olfactory receptor 128 (Olfr128). mRNA [NM_206816]
Olfr1287	-2.45037	-3.38595	Mus musculus olfactory receptor 1287 (Olfr1287). mRNA [NM_001011773]
Olfr1301	-5.64565	-1.32427	Mus musculus olfactory receptor 1301 (Olfr1301). mRNA [NM_146887]
Olfr131	11.8504	-1.39004	Mus musculus olfactory receptor 131 (Olfr131). mRNA [NM_146867]
Olfr1311	-1.41539	-2.15768	Mus musculus olfactory receptor 1311 (Olfr1311). mRNA [NM_146274]
Olfr1312	5.01549	-1.251	Mus musculus olfactory receptor 1312 (Olfr1312). mRNA [NM_146362]
Olfr1316	2.47127	2.34526	Mus musculus olfactory receptor 1316 (Olfr1316). mRNA [NM_146742]
Olfr133	2.30832	-1.50422	Mus musculus olfactory receptor 133 (Olfr133). mRNA [NM_146831]
Olfr1336	-1.66896	-2.35297	Mus musculus olfactory receptor 1336 (Olfr1336). mRNA [NM_146915]
Olfr134	1.26402	4.23198	Mus musculus olfactory receptor 134 (Olfr134). mRNA [NM_146832]
Olfr1341	3.02345	2.63195	Mus musculus olfactory receptor 1341 (Olfr1341). mRNA [NM_146853]
Olfr1348	1.37001	2.43822	Mus musculus olfactory receptor 1348 (Olfr1348). mRNA [NM_146913]
Olfr1350	2.4092	1.74965	Mus musculus olfactory receptor 1350 (Olfr1350). mRNA [NM_146389]
Olfr1358	2.11994	-1.2321	olfactory receptor 1358 [Source:MGI Symbol;Acc:MGI:3031192] [ENSMUST00000095474]
Olfr136	-2.1914	-1.52563	Mus musculus olfactory receptor 136 (Olfr136). mRNA [NM_146807]
Olfr1370	-1.39797	-2.17667	Mus musculus olfactory receptor 1370 (Olfr1370). mRNA [NM_146535]
Olfr1382	3.49643	3.07844	Mus musculus olfactory receptor 1382 (Olfr1382). mRNA [NM_001011790]
Olfr1383	1.93532	10.329	Mus musculus olfactory receptor 1383 (Olfr1383). mRNA [NM_207574]
Olfr1384	-3.27364	-2.0369	Mus musculus olfactory receptor 1384 (Olfr1384). mRNA [NM_146472]
Olfr1389	-1.49717	-2.27497	Mus musculus olfactory receptor 1389 (Olfr1389). mRNA [NM_147066]
Olfr1394	-4.98582	-3.17996	Mus musculus olfactory receptor 1394 (Olfr1394). mRNA [NM_146276]
Olfr141	-1.54411	-2.37658	Mus musculus olfactory receptor 141 (Olfr141). mRNA [NM_181818]
Olfr1411	-1.14538	5.56157	Mus musculus olfactory receptor 1411 (Olfr1411). mRNA [NM_146490]
Olfr1417	-4.81896	-6.37359	Mus musculus olfactory receptor 1417 (Olfr1417). mRNA [NM_146936]
Olfr1441	2.53046	2.37931	Mus musculus olfactory receptor 1441 (Olfr1441). mRNA [NM_146683]
Olfr1458	-1.07383	2.80094	olfactory receptor 1458 [Source:MGI Symbol;Acc:MGI:3031292] [ENSMUST00000076729]
Olfr1462	-1.62338	-2.6066	Mus musculus olfactory receptor 1462 (Olfr1462). mRNA [NM_146693]
Olfr1463	-3.0889	-4.72586	Mus musculus olfactory receptor 1463 (Olfr1463). mRNA [NM_001011840]
Olfr1487	2.04161	-1.54802	Mus musculus olfactory receptor 1487 (Olfr1487). mRNA [NM_146636]
Olfr1489	2.54122	-1.71321	Mus musculus olfactory receptor 1489 (Olfr1489). mRNA [NM_146635]
Olfr1490	2.21926	-1.50113	Mus musculus olfactory receptor 1490 (Olfr1490). mRNA [NM_001011832]
Olfr1500	8.60753	2.75843	Mus musculus olfactory receptor 1500 (Olfr1500). mRNA [NM_001011831]
Olfr1505	1.09595	-3.1962	Mus musculus olfactory receptor 1505 (Olfr1505). mRNA [NM_001011850]
Olfr1509	6.5449	-1.06434	Mus musculus olfactory receptor 1509 (Olfr1509). mRNA [NM_020514]
Olfr1537-ps1	2.84703	3.01638	Mus musculus olfactory receptor 1537. pseudogene 1 (Olfr1537-ps1). mRNA [NM_207665]
Olfr161	2.06787	-1.33431	Mus musculus olfactory receptor 161 (Olfr161). mRNA [NM_146860]
Olfr165	-2.11918	-2.6534	Mus musculus olfactory receptor 165 (Olfr165). mRNA [NM_146466]
Olfr166	1.92361	2.3164	Mus musculus olfactory receptor 166 (Olfr166). mRNA [NM_147068]
Olfr187	2.94904	3.69239	Mus musculus olfactory receptor 187 (Olfr187). mRNA [NM_146322]
Olfr190	4.52092	1.75903	Mus musculus olfactory receptor 190 (Olfr190). mRNA [NM_146397]
Olfr195	2.38389	-1.38288	Mus musculus olfactory receptor 195 (Olfr195). mRNA [NM_146998]
Olfr212	3.08506	4.66208	Mus musculus olfactory receptor 212 (Olfr212). mRNA [NM_001011800]
Olfr213	1.21498	2.46213	Mus musculus olfactory receptor 213 (Olfr213). mRNA [NM_001011801]
Olfr215	-8.92425	-11.4512	Mus musculus olfactory receptor 215 (Olfr215). mRNA [NM_146446]
Olfr24	-3.7435	-5.82354	Mus musculus olfactory receptor 24 (Olfr24). mRNA [NM_146606]
Olfr242	-3.00174	-1.45924	Mus musculus olfactory receptor 242 (Olfr242). mRNA [NM_010974]
Olfr248	6.91592	-1.77215	Mus musculus olfactory receptor 248 (Olfr248). mRNA [NM_146714]
Olfr251	-1.91068	-2.58367	Mus musculus olfactory receptor 251 (Olfr251). mRNA [NM_207553]
Olfr266	-2.54808	-2.2924	Mus musculus olfactory receptor 266 (Olfr266). mRNA [NM_146489]
Olfr275	-1.14236	2.19355	Mus musculus olfactory receptor 275 (Olfr275). mRNA [NM_146858]
Olfr284	-1.47487	-2.02771	Mus musculus olfactory receptor 284 (Olfr284). mRNA [NM_146281]
Olfr285	-2.75037	-2.90445	Mus musculus olfactory receptor 285 (Olfr285). mRNA [NM_001011778]
Olfr29-ps1	-2.66554	-3.86059	Mus musculus olfactory receptor 29. pseudogene 1 (Olfr29-ps1). non-coding RNA [NR_033638]
Olfr307	-81.9489	-228.089	Mus musculus olfactory receptor 307 (Olfr307). mRNA [NM_146617]
Olfr311	-1.32778	-2.02763	Mus musculus olfactory receptor 311 (Olfr311). mRNA [NM_146537]
Olfr316	-2.21761	-3.00089	Mus musculus cDNA clone MGC:183769 IMAGE:9087769. complete cds. [BC150858]///Mus musculus olfactory receptor 316 (Olfr316). mRNA [NM_001011818]
Olfr325	12.1644	-1.49133	Mus musculus olfactory receptor 325 (Olfr325). mRNA [NM_207153]
Olfr330	-1.36547	-2.12696	Mus musculus olfactory receptor 330 (Olfr330). mRNA [NM_146879]
Olfr338	2.17339	2.14115	Mus musculus olfactory receptor 338 (Olfr338). mRNA [NM_146947]
Olfr355	-1.40426	7.21621	Mus musculus olfactory receptor 355 (Olfr355). mRNA [NM_146625]
Olfr356	2.97759	-1.36812	Mus musculus olfactory receptor 356 (Olfr356). mRNA [NM_146624]
Olfr368	-1.86275	-2.65627	Mus musculus olfactory receptor 368 (Olfr368). mRNA [NM_146374]
Olfr372	2.38817	-2.07613	Mus musculus olfactory receptor 372 (Olfr372). mRNA [NM_207555]
Olfr38	-1.47626	10.0305	Mus musculus olfactory receptor 38 (Olfr38). mRNA [NM_146986]
Olfr389	-1.96434	-3.70317	Mus musculus olfactory receptor 389 (Olfr389). mRNA [NM_147009]
Olfr392	-2.04523	-1.80723	Mus musculus olfactory receptor 392 (Olfr392). mRNA [NM_147006]
Olfr394	306.047	2.09083	Mus musculus olfactory receptor 394 (Olfr394). mRNA [NM_147007]
Olfr406-ps	1.98059	2.43988	Mus musculus olfactory receptor 406. pseudogene (Olfr406-ps). mRNA [NM_001011863]
Olfr429	-1.05292	3.98425	Mus musculus olfactory receptor 429 (Olfr429). mRNA [NM_146722]
Olfr441	1.06875	-2.68803	Mus musculus olfactory receptor 441 (Olfr441). mRNA [NM_146655]
Olfr456	2.38653	1.61165	Mus musculus olfactory receptor 456 (Olfr456). mRNA [NM_001011528]
Olfr458	3.89828	1.72549	Mus musculus olfactory receptor 458 (Olfr458). mRNA [NM_146444]
Olfr46	2.4706	3.90098	Mus musculus olfactory receptor 46 (Olfr46). mRNA [NM_146934]
Olfr464	5.13178	-1.91368	Mus musculus olfactory receptor 464 (Olfr464). mRNA [NM_146412]
Olfr469	4.71917	4.59864	Mus musculus olfactory receptor 469 (Olfr469). mRNA [NM_146426]
Olfr47	-1.5307	-2.00969	Mus musculus olfactory receptor 47 (Olfr47). mRNA [NM_146370]
Olfr476	-34.3803	-47.2291	Mus musculus olfactory receptor 476 (Olfr476). mRNA [NM_146924]
Olfr478	-2.01517	-2.75403	Mus musculus olfactory receptor 478 (Olfr478). mRNA [NM_146734]
Olfr48	1.13243	-2.05316	Mus musculus olfactory receptor 48 (Olfr48). mRNA [NM_010990]
Olfr481	2.60947	-1.45022	Mus musculus olfactory receptor 481 (Olfr481). mRNA [NM_146925]
Olfr484	-1.83439	-2.28077	Mus musculus olfactory receptor 484 (Olfr484). mRNA [NM_146499]
Olfr487	-1.38546	-2.10634	Mus musculus olfactory receptor 487 (Olfr487). mRNA [NM_001011811]
Olfr495	-2.97464	-4.51211	Mus musculus olfactory receptor 495 (Olfr495). mRNA [NM_146364]
Olfr507	2.83422	-1.5099	Mus musculus olfactory receptor 507 (Olfr507). mRNA [NM_146743]
Olfr512	5.6149	-1.68152	Mus musculus olfactory receptor 512 (Olfr512). mRNA [NM_146724]
Olfr513	1.96063	2.00902	Mus musculus olfactory receptor 513 (Olfr513). mRNA [NM_146723]
Olfr523	-1.42587	-2.5149	Mus musculus olfactory receptor 523 (Olfr523). mRNA [NM_146518]
Olfr525	-3.42884	-5.45948	Mus musculus olfactory receptor 525 (Olfr525). mRNA [NM_146956]
Olfr53	2.40372	2.89913	Mus musculus olfactory receptor 53 (Olfr53). mRNA [NM_146960]
Olfr531	2.10797	1.65671	Mus musculus olfactory receptor 531 (Olfr531). mRNA [NM_146953]
Olfr532	1.22979	4.47417	Mus musculus olfactory receptor 532 (Olfr532). mRNA [NM_147026]
Olfr535	8.67818	-1.42325	Mus musculus olfactory receptor 535 (Olfr535). mRNA [NM_146954]
Olfr554	-4.71851	-8.08041	Mus musculus olfactory receptor 554 (Olfr554). mRNA [NM_146325]
Olfr559	2.29757	2.32182	Mus musculus olfactory receptor 559 (Olfr559). mRNA [NM_147112]
Olfr560	-2.24089	-1.15516	Mus musculus olfactory receptor 560 (Olfr560). mRNA [NM_147113]
Olfr568	4.07097	-1.80124	Mus musculus olfactory receptor 568 (Olfr568). mRNA [NM_147091]
Olfr569	-1.53599	-5.867	Mus musculus olfactory receptor 569 (Olfr569). mRNA [NM_147088]
Olfr577	3.68709	2.62894	Mus musculus olfactory receptor 577 (Olfr577). mRNA [NM_147109]
Olfr591	-2.53407	-2.06204	Mus musculus olfactory receptor 591 (Olfr591). mRNA [NM_001011847]
Olfr592	9.70006	-1.81503	Mus musculus olfactory receptor 592 (Olfr592). mRNA [NM_207556]
Olfr60	-1.06283	8.78934	Mus musculus olfactory receptor 60 (Olfr60). mRNA [NM_146955]
Olfr608	2.17455	2.80897	Mus musculus olfactory receptor 608 (Olfr608). mRNA [NM_146756]
Olfr612	-1.45248	-3.1905	Mus musculus olfactory receptor 612 (Olfr612). mRNA [NM_001200027]
Olfr623	-1.77542	-2.67058	Mus musculus olfactory receptor 623 (Olfr623). mRNA [NM_147122]
Olfr65	-1.88208	-3.22149	Mus musculus olfactory receptor 65 (Olfr65). mRNA [NM_013616]
Olfr655	-1.06306	2.85678	Mus musculus olfactory receptor 655 (Olfr655). mRNA [NM_146820]
Olfr657	-5.16132	-3.72289	Mus musculus olfactory receptor 657 (Olfr657). mRNA [NM_146312]
Olfr661	-7.25623	-13.8587	Mus musculus olfactory receptor 661 (Olfr661). mRNA [NM_146748]
Olfr663	-9.31308	-11.4115	Mus musculus olfactory receptor 663 (Olfr663). mRNA [NM_001011757]
Olfr668	15.9681	-1.48158	Mus musculus olfactory receptor 668 (Olfr668). mRNA [NM_147059]
Olfr670	1.40881	-7.0717	Mus musculus olfactory receptor 670 (Olfr670). mRNA [NM_207146]
Olfr676	14.0196	-1.54669	Mus musculus olfactory receptor 676 (Olfr676). mRNA [NM_147095]
Olfr681	1.16027	-2.34483	Mus musculus olfactory receptor 681 (Olfr681). mRNA [NM_207557]
Olfr697	-1.64709	-2.06082	Mus musculus olfactory receptor 697 (Olfr697). mRNA [NM_146599]
Olfr715	2.95715	-1.79749	Mus musculus olfactory receptor 715 (Olfr715). mRNA [NM_146780]
Olfr716	-3.97684	-6.40013	Mus musculus olfactory receptor 716 (Olfr716). mRNA [NM_146604]
Olfr724	-9.34988	-12.5204	Mus musculus olfactory receptor 724 (Olfr724). mRNA [NM_146492]
Olfr730	-2.16862	-2.83072	Mus musculus olfactory receptor 730 (Olfr730). mRNA [NM_146493]
Olfr736	-1.44504	-2.42393	Mus musculus olfactory receptor 736 (Olfr736). mRNA [NM_146666]
Olfr739	2.23719	-1.60402	Mus musculus olfactory receptor 739 (Olfr739). mRNA [NM_146668]
Olfr745	2.59152	-1.04837	Mus musculus olfactory receptor 745 (Olfr745). mRNA [NM_146299]
Olfr750	-13.3449	-20.1813	Mus musculus olfactory receptor 750 (Olfr750). mRNA [NM_207558]
Olfr76	-2.94759	-4.37052	Mus musculus olfactory receptor 76 (Olfr76). mRNA [NM_146682]
Olfr763	-2.28634	-3.03386	Mus musculus olfactory receptor 763 (Olfr763). mRNA [NM_146862]
Olfr767	-1.60588	-2.24839	Mus musculus olfactory receptor 767 (Olfr767). mRNA [NM_146318]
Olfr780	1.64266	3.32594	Mus musculus olfactory receptor 780 (Olfr780). mRNA [NM_146284]
Olfr781	-1.15441	2.14118	Mus musculus olfactory receptor 781 (Olfr781). mRNA [NM_146728]
Olfr786	-1.5585	-3.20657	Mus musculus olfactory receptor 786 (Olfr786). mRNA [NM_146549]
Olfr790	-14.1993	-20.0907	Mus musculus olfactory receptor 790 (Olfr790). mRNA [NM_146933]
Olfr794	2.55096	-1.05229	Mus musculus olfactory receptor 794 (Olfr794). mRNA [NM_146378]
Olfr805	6.14853	-1.46573	Mus musculus olfactory receptor 805 (Olfr805). mRNA [NM_146555]
Olfr810	1.19428	2.65106	Mus musculus olfactory receptor 810 (Olfr810). mRNA [NM_146550]
Olfr823	-1.29041	-2.06508	Mus musculus olfactory receptor 823 (Olfr823). mRNA [NM_146673]
Olfr830	-1.90918	-2.03917	Mus musculus olfactory receptor 830 (Olfr830). mRNA [NM_146566]
Olfr836	-2.53208	-3.26413	Mus musculus olfactory receptor 836 (Olfr836). mRNA [NM_146564]
Olfr869	-1.50929	-2.25947	Mus musculus olfactory receptor 869 (Olfr869). mRNA [NM_146557]
Olfr871	-10.3153	-12.0325	Mus musculus olfactory receptor 871 (Olfr871). mRNA [NM_146903]
Olfr9	2.69814	3.86582	Mus musculus olfactory receptor 9 (Olfr9). mRNA [NM_146861]
Olfr90	-1.11713	2.10525	Mus musculus olfactory receptor 90 (Olfr90). mRNA [NM_146477]
Olfr905	-2.22784	-1.70497	Mus musculus olfactory receptor 905 (Olfr905). mRNA [NM_146804]
Olfr915	6.02306	-1.46646	Mus musculus olfactory receptor 915 (Olfr915). mRNA [NM_146785]
Olfr917	-1.20639	6.35932	Mus musculus olfactory receptor 917 (Olfr917). mRNA [NM_001011864]
Olfr918	-7.00644	-10.7315	Mus musculus olfactory receptor 918 (Olfr918). mRNA [NM_146375]
Olfr930	-2.86522	-3.8042	Mus musculus olfactory receptor 930 (Olfr930). mRNA [NM_146272]
Olfr934	-72.7726	-104.122	Mus musculus olfactory receptor 934 (Olfr934). mRNA [NM_146442]
Olfr943	-1.8227	-2.79236	Mus musculus olfactory receptor 943 (Olfr943). mRNA [NM_146326]
Olfr951	3.10094	2.51881	Mus musculus olfactory receptor 951 (Olfr951). mRNA [NM_001011812]
Olfr974	2.23516	2.04261	Mus musculus olfactory receptor 974 (Olfr974). mRNA [NM_147107]
Olfr975	-1.69071	-2.59194	Mus musculus olfactory receptor 975 (Olfr975). mRNA [NM_146828]
Olfr980	-1.33932	-2.10845	Mus musculus olfactory receptor 980 (Olfr980). mRNA [NM_147106]
Olfr983	-2.35949	-2.88839	Mus musculus olfactory receptor 983 (Olfr983). mRNA [NM_146827]
Olfr985	-1.51999	-2.20146	Mus musculus olfactory receptor 985 (Olfr985). mRNA [NM_146855]
Olfr986	-1.06636	3.5512	Mus musculus olfactory receptor 986 (Olfr986). mRNA [NM_146615]
Olig1	-3.83236	-1.33544	Mus musculus oligodendrocyte transcription factor 1 (Olig1). mRNA [NM_016968]
Olig3	-2.76699	1.41613	Mus musculus oligodendrocyte transcription factor 3 (Olig3). mRNA [NM_053008]
Onecut1	-2.09216	1.58943	Mus musculus one cut domain. family member 1 (Onecut1). mRNA [NM_008262]///one cut domain. family member 1 [Source:MGI Symbol;Acc:MGI:1196423] [ENSMUST00000160499]
Oog4	-2.94467	-1.71963	Mus musculus oogenesin 4 (Oog4). mRNA [NM_173773]
Oplah	-3.14057	-1.87667	Mus musculus 5-oxoprolinase (ATP-hydrolysing) (Oplah). mRNA [NM_153122]
Oprd1	-8.96115	-3.63177	Mus musculus opioid receptor. delta 1 (Oprd1). mRNA [NM_013622]
Oprk1	-3.02296	-1.19131	Mus musculus opioid receptor. kappa 1 (Oprk1). transcript variant 2. mRNA [NM_011011]
Orai2	1.28721	2.2539	Mus musculus ORAI calcium release-activated calcium modulator 2 (Orai2). mRNA [NM_178751]
Osbpl9	-2.02733	-1.60655	Mus musculus oxysterol binding protein-like 9 (Osbpl9). transcript variant a. mRNA [NM_133885]
Osgin1	-2.19545	-1.18452	Mus musculus oxidative stress induced growth inhibitor 1 (Osgin1). mRNA [NM_027950]
Osm	23.2565	-2.02298	Mus musculus oncostatin M (Osm). mRNA [NM_001013365]
Osr1	1.28572	-3.85482	Mus musculus odd-skipped related 1 (Drosophila) (Osr1). mRNA [NM_011859]
Osr2	-2.92762	-4.5163	Mus musculus odd-skipped related 2 (Drosophila) (Osr2). mRNA [NM_054049]
Osta	1.85259	-2.06683	organic solute transporter alpha [Source:MGI Symbol;Acc:MGI:2146634] [ENSMUST00000042042]///Mus musculus organic solute transporter alpha (Osta). mRNA [NM_145932]
Ostn	-4.46935	-6.43422	Mus musculus osteocrin (Ostn). mRNA [NM_198112]
Otop1	-1.85012	-2.54135	Mus musculus otopetrin 1 (Otop1). mRNA [NM_172709]
Otop2	-2.27229	-3.20383	Mus musculus otopetrin 2 (Otop2). mRNA [NM_172801]
Otor	-2.22943	-2.97509	Mus musculus otoraplin (Otor). mRNA [NM_020595]
Otud7a	2.40404	1.08032	Mus musculus OTU domain containing 7A (Otud7a). mRNA [NM_130880]
Ovol1	1.08888	-6.80619	Mus musculus OVO homolog-like 1 (Drosophila) (Ovol1). mRNA [NM_019935]
Oxct2a	-3.02178	1.065	Mus musculus 3-oxoacid CoA transferase 2A (Oxct2a). mRNA [NM_022033]
Oxct2b	-3.36934	-1.79119	Mus musculus 3-oxoacid CoA transferase 2B (Oxct2b). nuclear gene encoding mitochondrial protein. mRNA [NM_181859]
P2rx5	-2.55292	-2.62503	Mus musculus purinergic receptor P2X. ligand-gated ion channel. 5 (P2rx5). mRNA [NM_033321]
P2ry10	-1.76388	-2.66896	Mus musculus purinergic receptor P2Y. G-protein coupled 10 (P2ry10). mRNA [NM_172435]
P4htm	2.57476	2.92704	Mus musculus prolyl 4-hydroxylase. transmembrane (endoplasmic reticulum) (P4htm). mRNA [NM_028944]
Pabpc1l2b-ps	-2.06631	-2.15429	PREDICTED: Mus musculus poly(A) binding protein. cytoplasmic 1-like 2B. pseudogene (Pabpc1l2b-ps). mRNA [XM_003085258]
Pabpc2	-2.18144	-3.00855	Mus musculus poly(A) binding protein. cytoplasmic 2 (Pabpc2). mRNA [NM_011033]
Pabpn1l	-1.03295	2.1475	Mus musculus poly(A)binding protein nuclear 1-like (Pabpn1l). mRNA [NM_001007462]
Padi2	-4.80551	-6.73507	Mus musculus peptidyl arginine deiminase. type II (Padi2). mRNA [NM_008812]
Padi3	-5.6393	-5.51295	Mus musculus peptidyl arginine deiminase. type III (Padi3). mRNA [NM_011060]
Padi4	-2.5014	-1.4744	Mus musculus peptidyl arginine deiminase. type IV (Padi4). mRNA [NM_011061]
Pak6	-1.21313	-2.43888	Mus musculus p21 protein (Cdc42/Rac)-activated kinase 6 (Pak6). transcript variant 1. mRNA [NM_001033254]
Palm2	-3.99774	-2.15416	Mus musculus paralemmin 2 (Palm2). mRNA [NM_172868]
Pappa2	-1.91877	-2.46585	Mus musculus pappalysin 2 (Pappa2). mRNA [NM_001085376]
Paqr5	-2.43678	-1.87614	Mus musculus progestin and adipoQ receptor family member V (Paqr5). mRNA [NM_028748]
Parp10	-1.27333	-5.5502	Mus musculus poly (ADP-ribose) polymerase family. member 10 (Parp10). transcript variant 2. mRNA [NM_001163576]///poly (ADP-ribose) polymerase family. member 10 [Source:MGI Symbol;Acc:MGI:3712326] [ENSMUST00000170226]
Parp14	-1.33584	-3.016	Mus musculus poly (ADP-ribose) polymerase family. member 14 (Parp14). mRNA [NM_001039530]
Parp16	-1.3969	-2.13203	Mus musculus poly (ADP-ribose) polymerase family. member 16 (Parp16). mRNA [NM_177460]
Parp8	-2.22007	-1.18437	Mus musculus poly (ADP-ribose) polymerase family. member 8 (Parp8). mRNA [NM_001081009]
Pax3	-2.29431	-1.41694	Mus musculus paired box gene 3 (Pax3). transcript variant 1. mRNA [NM_008781]
Pax4	-1.04409	5.60154	Mus musculus paired box gene 4 (Pax4). transcript variant 1. mRNA [NM_011038]
Pax7	-2.47201	1.16932	Mus musculus paired box gene 7 (Pax7). mRNA [NM_011039]
Pax8	-4.83755	-3.41652	Mus musculus paired box gene 8 (Pax8). mRNA [NM_011040]
Pbsn	8.63805	-1.56454	Mus musculus probasin (Pbsn). mRNA [NM_017471]
Pcbd1	-7.60701	-1.41953	Mus musculus pterin 4 alpha carbinolamine dehydratase/dimerization cofactor of hepatocyte nuclear factor 1 alpha (TCF1) 1 (Pcbd1). mRNA [NM_025273]
Pcdh17	1.3873	2.2373	Mus musculus protocadherin 17 (Pcdh17). mRNA [NM_001013753]
Pcdh18	1.37547	2.05443	Mus musculus protocadherin 18 (Pcdh18). mRNA [NM_130448]
Pcdh19	1.39496	2.62951	Mus musculus protocadherin 19 (Pcdh19). transcript variant 1. mRNA [NM_001105245]
Pcdh9	-4.09437	-6.29513	Mus musculus protocadherin 9 (Pcdh9). mRNA [NM_001081377]
Pcdha12	-2.10862	-3.19254	Mus musculus protocadherin alpha 12 (Pcdha12). mRNA [NM_138663]
Pcdhb1	1.34638	-2.79266	Mus musculus protocadherin beta 1 (Pcdhb1). mRNA [NM_053126]
Pcdhb10	-3.48062	-4.66701	Mus musculus protocadherin beta 10 (Pcdhb10). mRNA [NM_053135]
Pcdhb12	2.65148	2.47175	Mus musculus protocadherin beta 12 (Pcdhb12). mRNA [NM_053137]
Pcdhb14	-1.34904	-3.14644	Mus musculus protocadherin beta 14 (Pcdhb14). mRNA [NM_053139]
Pcdhb18	-1.28922	-2.46567	Mus musculus protocadherin beta 18 (Pcdhb18). mRNA [NM_053143]
Pcdhb4	-3.35196	-3.56022	Mus musculus protocadherin beta 4 (Pcdhb4). mRNA [NM_053129]
Pcdhgc5	-1.02271	4.06603	Mus musculus protocadherin gamma subfamily C. 5 (Pcdhgc5). mRNA [NM_033583]
Pclo	2.17691	1.89955	Mus musculus piccolo (presynaptic cytomatrix protein) (Pclo). transcript variant 1. mRNA [NM_011995]///Mus musculus piccolo (presynaptic cytomatrix protein) (Pclo). transcript variant 2. mRNA [NM_001110796]
Pcp4	-2.16512	-2.12565	Mus musculus Purkinje cell protein 4 (Pcp4). mRNA [NM_008791]
Pcsk1	-3.48205	1.69319	Mus musculus proprotein convertase subtilisin/kexin type 1 (Pcsk1). mRNA [NM_013628]
Pcsk1n	-2.05871	-1.08553	Mus musculus proprotein convertase subtilisin/kexin type 1 inhibitor (Pcsk1n). mRNA [NM_013892]
Pcsk4	-3.24693	-2.25762	Mus musculus proprotein convertase subtilisin/kexin type 4 (Pcsk4). mRNA [NM_008793]
Pcsk5	-1.86843	2.55068	Mus musculus proprotein convertase subtilisin/kexin type 5 (Pcsk5). transcript variant 1. mRNA [NM_001190483]///Mus musculus proprotein convertase subtilisin/kexin type 5 (Pcsk5). transcript variant 2. mRNA [NM_001163144]
Pcsk9	-1.49305	-2.37976	Mus musculus proprotein convertase subtilisin/kexin type 9 (Pcsk9). mRNA [NM_153565]
Pdcd1	-1.76459	-2.46133	Mus musculus programmed cell death 1 (Pdcd1). mRNA [NM_008798]
Pdcd1lg2	-10.1707	-16.0933	Mus musculus programmed cell death 1 ligand 2 (Pdcd1lg2). mRNA [NM_021396]///Mus musculus butyrophilin-like protein (Btdc) mRNA. complete cds. [AF142780]
Pdcl3	1.3849	2.07009	Mus musculus phosducin-like 3 (Pdcl3). mRNA [NM_026850]
Pde2a	-3.69365	-3.16014	Mus musculus phosphodiesterase 2A. cGMP-stimulated (Pde2a). transcript variant 1. mRNA [NM_001143848]
Pde4a	-1.41148	-2.6544	Mus musculus phosphodiesterase 4A. cAMP specific (Pde4a). transcript variant 5. mRNA [NM_183408]
Pde5a	1.26864	-3.2243	Mus musculus phosphodiesterase 5A. cGMP-specific (Pde5a). mRNA [NM_153422]///phosphodiesterase 5A. cGMP-specific [Source:MGI Symbol;Acc:MGI:2651499] [ENSMUST00000073213]
Pde6h	-1.62761	-2.4353	Mus musculus phosphodiesterase 6H. cGMP-specific. cone. gamma (Pde6h). mRNA [NM_023898]
Pde9a	-2.45476	1.23238	Mus musculus phosphodiesterase 9A (Pde9a). transcript variant 1. mRNA [NM_008804]
Pdgfa	-1.37448	-2.4941	Mus musculus platelet derived growth factor. alpha (Pdgfa). mRNA [NM_008808]
Pdgfrb	-1.07886	-2.79003	Mus musculus platelet derived growth factor receptor. beta polypeptide (Pdgfrb). transcript variant 1. mRNA [NM_001146268]
Pdia2	-1.70469	-2.26263	Mus musculus protein disulfide isomerase associated 2 (Pdia2). mRNA [NM_001081070]
Pdilt	-1.07117	-2.06286	Mus musculus protein disulfide isomerase-like. testis expressed (Pdilt). mRNA [NM_027943]
Pdyn	-1.07692	-2.06054	prodynorphin [Source:MGI Symbol;Acc:MGI:97535] [ENSMUST00000028883]///Mus musculus prodynorphin (Pdyn). mRNA [NM_018863]
Pdzk1	2.40589	-1.50673	Mus musculus PDZ domain containing 1 (Pdzk1). transcript variant 1. mRNA [NM_021517]
Pdzk1ip1	-2.84763	-2.16586	Mus musculus PDZK1 interacting protein 1 (Pdzk1ip1). transcript variant 1. mRNA [NM_001164557]
Pebp4	-4.7909	-7.16616	Mus musculus phosphatidylethanolamine binding protein 4 (Pebp4). transcript variant 1. mRNA [NM_028560]
Pecr	-1.29573	-2.22912	Mus musculus in vitro fertilized eggs cDNA. RIKEN full-length enriched library. clone:7420405J16 product:peroxisomal trans-2-enoyl-CoA reductase. full insert sequence. [AK135714]///Mus musculus peroxisomal trans-2-enoyl-CoA reductase (Pecr). mRNA [NM_023523]
Peg13	-5.89937	-5.65428	Mus musculus paternally expressed 13 (Peg13). non-coding RNA [NR_002864]
Peg3	-15.6284	-6.71752	Mus musculus paternally expressed 3 (Peg3). mRNA [NM_008817]
Penk	-39.9186	-1.85692	Mus musculus preproenkephalin (Penk). mRNA [NM_001002927]
Per3	-2.27362	1.07603	Mus musculus period homolog 3 (Drosophila) (Per3). mRNA [NM_011067]
Pfdn2	-1.44362	-2.00157	Mus musculus prefoldin 2 (Pfdn2). mRNA [NM_011070]
Pfpl	-1.50111	-2.12601	Mus musculus pore forming protein-like (Pfpl). mRNA [NM_019540]
Pgam2	2.10785	2.57205	Mus musculus phosphoglycerate mutase 2 (Pgam2). mRNA [NM_018870]
Pgap2	-1.30445	-2.06555	Mus musculus post-GPI attachment to proteins 2 (Pgap2). mRNA [NM_145583]
Pgk2	-24.5236	-29.825	Mus musculus phosphoglycerate kinase 2 (Pgk2). mRNA [NM_031190]
Pglyrp2	11.3368	1.44204	Mus musculus peptidoglycan recognition protein 2 (Pglyrp2). mRNA [NM_021319]
Pgr	3.30119	1.18142	Mus musculus progesterone receptor (Pgr). mRNA [NM_008829]///progesterone receptor [Source:MGI Symbol;Acc:MGI:97567] [ENSMUST00000098987]
Phactr1	-2.59979	-1.22332	Mus musculus phosphatase and actin regulator 1 (Phactr1). transcript variant 3. mRNA [NM_001005748]
Phex	-2.08358	3.02749	Mus musculus phosphate regulating gene with homologies to endopeptidases on the X chromosome (hypophosphatemia. vitamin D resistant rickets) (Phex). mRNA [NM_011077]
Phf11	2.71053	2.28967	Mus musculus PHD finger protein 11 (Phf11). mRNA [NM_172603]
Phlda1	-2.03996	-1.5998	Mus musculus pleckstrin homology-like domain. family A. member 1 (Phlda1). mRNA [NM_009344]
Phlda2	-1.03711	-3.70525	Mus musculus pleckstrin homology-like domain. family A. member 2 (Phlda2). mRNA [NM_009434]
Phlda3	-2.53385	-3.21775	Mus musculus pleckstrin homology-like domain. family A. member 3 (Phlda3). mRNA [NM_013750]
Phlpp1	2.06545	1.35447	Mus musculus PH domain and leucine rich repeat protein phosphatase 1 (Phlpp1). mRNA [NM_133821]
Phox2b	-3.25856	1.83028	Mus musculus paired-like homeobox 2b (Phox2b). mRNA [NM_008888]
Pi16	-2.4737	-2.49552	Mus musculus peptidase inhibitor 16 (Pi16). mRNA [NM_023734]
Pibf1	1.52876	2.157	Mus musculus progesterone immunomodulatory binding factor 1 (Pibf1). transcript variant 2. mRNA [NM_029454]///Mus musculus progesterone immunomodulatory binding factor 1 (Pibf1). transcript variant 1. mRNA [NM_029320]
Pick1	-1.42837	-2.04628	Mus musculus protein interacting with C kinase 1 (Pick1). transcript variant 1. mRNA [NM_008837]///Mus musculus 15 days embryo brain cDNA. RIKEN full-length enriched library. clone:G630007M13 product:protein that interacts with C kinase 1. full insert sequence. [AK090155]
Pid1	2.30381	-2.09683	Mus musculus phosphotyrosine interaction domain containing 1 (Pid1). mRNA [NM_001003948]
Pigt	-1.24109	2.11117	Mus musculus phosphatidylinositol glycan anchor biosynthesis. class T (Pigt). mRNA [NM_133779]///phosphatidylinositol glycan anchor biosynthesis. class T [Source:MGI Symbol;Acc:MGI:1926178] [ENSMUST00000138038]
Pigz	-3.378	-1.01645	Mus musculus phosphatidylinositol glycan anchor biosynthesis. class Z (Pigz). mRNA [NM_172822]
[truncated: 1,047 more rows]
