# Supplementary material for: The Elongation Complex Components BRD4 and MLLT3/AF9 Are Transcriptional Coactivators of Nuclear Retinoid Receptors
Source: PLoS One. 2013 Jun 10;8(6):e64880. doi: 10.1371/journal.pone.0064880 (PMC3677938; doi:10.1371/journal.pone.0064880)
Supplement: Table S3 — atRA and TTNPB elicit a similar transcriptional response in P19 EC cells. Genes that were modulated with FC>1.5 at least in one condition (1 µM atRA or 1 µM TTNPB) were identified by data analysis in Genespring v12.0 and the gene list was exported as a text file from this software. Up- or downregulated genes (FC>2) are indicated in red or green respectively. A partial heat map corresponding to upregulated genes was generated from this worksheet using MeV and appears in Figure S3. (XLSX) [file pone.0064880.s009.xlsx]

## Sheet: Description
Genes that were modulated with FC>1.5 at least in one condition (1µM atRA or 1µM TTNPB) were identified by data analysis in Genespring v12.0 and the gene list was exported as a text file from this software. Up- or downregulated genes (FC>2) are indicated in red or green respectively. A partial heat map corresponding to upregulated genes was generated from this worksheet using MeV and appears in t…

## Sheet: FC atRA vs TTNPB, 4 hours
GeneSymbol	FC ([Control] vs [atRA])	FC ([Control] vs [TTNPB])	Description
Pdzrn4	52.01022	1.085233	Mus musculus PDZ domain containing RING finger 4 (Pdzrn4), transcript variant 1, mRNA [NM_001164593]
Csn3	35.273968	29.444382	casein kappa [Source:MGI Symbol;Acc:MGI:107461] [ENSMUST00000001667]
Stra8	18.978073	15.195255	Mus musculus stimulated by retinoic acid gene 8 (Stra8), mRNA [NM_009292]
Atp2b2	18.193966	-1.0396851	Mus musculus ATPase, Ca++ transporting, plasma membrane 2 (Atp2b2), transcript variant 1, mRNA [NM_009723]
Tal2	15.105791	16.612572	Mus musculus T-cell acute lymphocytic leukemia 2 (Tal2), mRNA [NM_009317]
Cdx1	14.379171	8.438378	Mus musculus caudal type homeobox 1 (Cdx1), mRNA [NM_009880]
Cys1	14.2509	16.197456	Mus musculus cystin 1 (Cys1), transcript variant 1, mRNA [NM_138686]
Hoxb4	14.098009	8.706697	Mus musculus homeobox B4 (Hoxb4), mRNA [NM_010459]
Hdac8	11.03203	-1.2072885	Mus musculus histone deacetylase 8 (Hdac8), mRNA [NM_027382]
Foxa1	9.965583	8.487384	Mus musculus forkhead box A1 (Foxa1), mRNA [NM_008259]
Gpr124	9.885838	12.183243	Mus musculus G protein-coupled receptor 124 (Gpr124), mRNA [NM_054044]
Rarb	9.111938	13.246231	Mus musculus retinoic acid receptor, beta (Rarb), mRNA [NM_011243]
Eif4e1b	8.435082	7.6785483	Mus musculus eukaryotic translation initiation factor 4E family member 1B (Eif4e1b), transcript variant 1, mRNA [NM_001033269]
Tbxa2r	7.489508	5.7565107	Mus musculus thromboxane A2 receptor (Tbxa2r), mRNA [NM_009325]
Hoxa1	7.3347206	6.6464434	Mus musculus homeobox A1 (Hoxa1), mRNA [NM_010449]
Cyp26b1	7.1706834	13.092836	Mus musculus cytochrome P450, family 26, subfamily b, polypeptide 1 (Cyp26b1), transcript variant 1, mRNA [NM_175475]
Cyp26a1	7.0814915	7.9794683	Mus musculus cytochrome P450, family 26, subfamily a, polypeptide 1 (Cyp26a1), mRNA [NM_007811]
Hoxa5	6.6830454	5.818643	Mus musculus homeobox A5 (Hoxa5), mRNA [NM_010453]
Zfyve28	6.6287546	8.336441	Mus musculus zinc finger, FYVE domain containing 28 (Zfyve28), mRNA [NM_001015039]
Cidea	6.123937	4.020551	Mus musculus cell death-inducing DNA fragmentation factor, alpha subunit-like effector A (Cidea), mRNA [NM_007702]
Oprd1	6.0124445	5.648081	Mus musculus opioid receptor, delta 1 (Oprd1), mRNA [NM_013622]
Aqp3	5.561145	4.9455414	Mus musculus aquaporin 3 (Aqp3), mRNA [NM_016689]
Tbx2	5.180972	2.7406514	Mus musculus T-box 2 (Tbx2), mRNA [NM_009324]
Srcin1	4.9544926	4.0979548	Mus musculus SRC kinase signaling inhibitor 1 (Srcin1), mRNA [NM_018873]
Prrt3	4.826041	4.7341313	Mus musculus proline-rich transmembrane protein 3 (Prrt3), mRNA [NM_172487]
Wfikkn1	4.6971536	4.044687	Mus musculus WAP, FS, Ig, KU, and NTR-containing protein 1 (Wfikkn1), mRNA [NM_001100454]
Cpz	4.6545625	1.9501292	Mus musculus carboxypeptidase Z (Cpz), mRNA [NM_153107]
Prm2	4.584379	1.5443817	Mus musculus protamine 2 (Prm2), mRNA [NM_008933]
Ccdc88b	4.547229	4.360112	Mus musculus coiled-coil domain containing 88B (Ccdc88b), mRNA [NM_001081291]
Hrh3	4.50544	3.4089854	Mus musculus histamine receptor H3 (Hrh3), mRNA [NM_133849]
Ngfr	4.438036	5.673851	Mus musculus nerve growth factor receptor (TNFR superfamily, member 16) (Ngfr), mRNA [NM_033217]
Gbx2	4.349677	6.940443	Mus musculus gastrulation brain homeobox 2 (Gbx2), mRNA [NM_010262]
Dkk4	4.2686224	5.344394	Mus musculus dickkopf homolog 4 (Xenopus laevis) (Dkk4), mRNA [NM_145592]
Plxdc1	4.2648005	7.19235	Mus musculus plexin domain containing 1 (Plxdc1), transcript variant 1, mRNA [NM_001163608]
Fam131c	4.2218957	2.914542	Mus musculus family with sequence similarity 131, member C (Fam131c), mRNA [NM_001085513]
Hoxb2	4.193586	2.824749	Mus musculus homeobox B2 (Hoxb2), mRNA [NM_134032]
Ppp1r12b	4.0861673	1.1848017	Mus musculus protein phosphatase 1, regulatory (inhibitor) subunit 12B (Ppp1r12b), transcript variant 1, mRNA [NM_001081307]
Hal	3.924368	3.0742164	Mus musculus histidine ammonia lyase (Hal), mRNA [NM_010401]
Pcnxl2	3.8623824	3.3734221	Mus musculus pecanex-like 2 (Drosophila) (Pcnxl2), transcript variant 2, mRNA [NM_175561]
Prdm14	3.79213	3.2917655	Mus musculus PR domain containing 14 (Prdm14), mRNA [NM_001081209]
Bcl3	3.7891145	5.8749123	Mus musculus B-cell leukemia/lymphoma 3 (Bcl3), mRNA [NM_033601]
Myl3	3.7278075	3.157609	Mus musculus myosin, light polypeptide 3 (Myl3), mRNA [NM_010859]
Foxn4	3.650432	4.416831	Mus musculus forkhead box N4 (Foxn4), mRNA [NM_148935]
Mfi2	3.5695128	3.882169	Mus musculus antigen p97 (melanoma associated) identified by monoclonal antibodies 133.2 and 96.5 (Mfi2), mRNA [NM_013900]
Dhrs3	3.5527499	3.3745372	Mus musculus dehydrogenase/reductase (SDR family) member 3 (Dhrs3), transcript variant 1, mRNA [NM_011303]
Hoxb13	3.4918044	2.9320853	Mus musculus homeobox B13 (Hoxb13), mRNA [NM_008267]
Camk2n1	3.4751327	3.8688626	Mus musculus calcium/calmodulin-dependent protein kinase II inhibitor 1 (Camk2n1), mRNA [NM_025451]
Vipr2	3.3755536	3.993209	Mus musculus vasoactive intestinal peptide receptor 2 (Vipr2), mRNA [NM_009511]
Tmem125	3.3666177	4.0506105	Mus musculus transmembrane protein 125 (Tmem125), mRNA [NM_172383]
Rusc2	3.3441103	3.7284186	Mus musculus RUN and SH3 domain containing 2 (Rusc2), transcript variant 2, mRNA [NM_001037709]
Gadd45b	3.2430267	3.0115685	Mus musculus growth arrest and DNA-damage-inducible 45 beta (Gadd45b), mRNA [NM_008655]
Hic1	3.23158	3.4725597	Mus musculus hypermethylated in cancer 1 (Hic1), transcript variant 1, mRNA [NM_010430]
Crct1	3.2010274	2.8893664	Mus musculus cysteine-rich C-terminal 1 (Crct1), mRNA [NM_028798]
Inhbb	3.200493	3.4270926	Mus musculus inhibin beta-B (Inhbb), mRNA [NM_008381]
Hoxa3	3.1909742	2.348243	Mus musculus homeobox A3 (Hoxa3), mRNA [NM_010452]
Porcn	3.1665668	3.4888396	Mus musculus porcupine homolog (Drosophila) (Porcn), transcript variant Mporc-d, mRNA [NM_023638]
Gdf15	3.1559553	4.053656	Mus musculus growth differentiation factor 15 (Gdf15), mRNA [NM_011819]
Lefty1	3.0914712	1.9290822	Mus musculus left right determination factor 1 (Lefty1), mRNA [NM_010094]
Foxn2	3.080541	1.0546272	forkhead box N2 [Source:MGI Symbol;Acc:MGI:1347478] [ENSMUST00000134107]
Plekha6	2.9852314	3.5834012	Mus musculus pleckstrin homology domain containing, family A member 6 (Plekha6), transcript variant 1, mRNA [NM_182930]
Tcirg1	2.9780855	1.8804513	Mus musculus T-cell, immune regulator 1, ATPase, H+ transporting, lysosomal V0 protein A3 (Tcirg1), transcript variant 1, mRNA [NM_016921]
Fgf9	2.9709184	2.7511747	Mus musculus fibroblast growth factor 9 (Fgf9), mRNA [NM_013518]
Hoxa2	2.9663627	2.760719	Mus musculus homeobox A2 (Hoxa2), mRNA [NM_010451]
Plk3	2.965962	3.511528	Mus musculus polo-like kinase 3 (Drosophila) (Plk3), mRNA [NM_013807]
Ushbp1	2.9634278	1.9184756	Mus musculus Usher syndrome 1C binding protein 1 (Ushbp1), mRNA [NM_181418]
Tlx2	2.9540067	6.759723	Mus musculus T-cell leukemia, homeobox 2 (Tlx2), mRNA [NM_009392]
Chrna4	2.942056	2.4843667	Mus musculus cholinergic receptor, nicotinic, alpha polypeptide 4 (Chrna4), mRNA [NM_015730]
Rab38	2.9392734	2.1513643	Mus musculus RAB38, member of RAS oncogene family (Rab38), mRNA [NM_028238]
Adm	2.9351628	2.4898834	Mus musculus adrenomedullin (Adm), mRNA [NM_009627]
Plekha4	2.9275534	2.2670133	Mus musculus pleckstrin homology domain containing, family A (phosphoinositide binding specific) member 4 (Plekha4), mRNA [NM_148927]
Kcna1	2.9154813	2.4170506	Mus musculus potassium voltage-gated channel, shaker-related subfamily, member 1 (Kcna1), mRNA [NM_010595]
Ppp1r13b	2.88071	2.3875175	Mus musculus protein phosphatase 1, regulatory (inhibitor) subunit 13B (Ppp1r13b), mRNA [NM_011625]
Rpe65	2.874218	2.3625205	Mus musculus retinal pigment epithelium 65 (Rpe65), mRNA [NM_029987]
Btnl2	2.8685114	1.8985791	Mus musculus butyrophilin-like 2 (Btnl2), mRNA [NM_079835]
Ltb	2.8385396	3.641079	Mus musculus lymphotoxin B (Ltb), mRNA [NM_008518]
Eif4g3	2.7992978	-1.0280808	eukaryotic translation initiation factor 4 gamma, 3 [Source:MGI Symbol;Acc:MGI:1923935] [ENSMUST00000058133]
Dusp9	2.7904887	3.5962498	Mus musculus dual specificity phosphatase 9 (Dusp9), mRNA [NM_029352]
Enpp4	2.778383	2.9231927	Mus musculus ectonucleotide pyrophosphatase/phosphodiesterase 4 (Enpp4), mRNA [NM_199016]
Stab2	2.7712104	1.5036542	Mus musculus stabilin 2 (Stab2), mRNA [NM_138673]
Hoxb7	2.7545676	1.1558055	Mus musculus homeobox B7 (Hoxb7), mRNA [NM_010460]
Ier5l	2.7532804	3.3980207	Mus musculus immediate early response 5-like (Ier5l), mRNA [NM_030244]
Zfp182	2.740223	-1.1286322	Mus musculus zinc finger protein 182 (Zfp182), transcript variant 2, mRNA [NM_001111076]
Pdgfrb	2.7236528	1.879485	Mus musculus platelet derived growth factor receptor, beta polypeptide (Pdgfrb), transcript variant 1, mRNA [NM_001146268]
Dcaf12l1	2.68466	3.1173317	Mus musculus DDB1 and CUL4 associated factor 12-like 1 (Dcaf12l1), transcript variant A, mRNA [NM_178739]
Pdia2	2.6731281	5.2018523	Mus musculus protein disulfide isomerase associated 2 (Pdia2), mRNA [NM_001081070]
Hhat	2.6723888	3.113098	Mus musculus hedgehog acyltransferase (Hhat), mRNA [NM_144881]
Zfpm1	2.6528387	3.030934	Mus musculus zinc finger protein, multitype 1 (Zfpm1), mRNA [NM_009569]
Serpinf1	2.627234	4.0858636	Mus musculus serine (or cysteine) peptidase inhibitor, clade F, member 1 (Serpinf1), mRNA [NM_011340]
Kcnip3	2.5963354	2.2245543	Mus musculus Kv channel interacting protein 3, calsenilin (Kcnip3), transcript variant 2, mRNA [NM_001111331]
Cd97	2.5567083	3.2984526	Mus musculus CD97 antigen (Cd97), transcript variant 1, mRNA [NM_011925]
Pdgfb	2.5474863	2.686992	Mus musculus platelet derived growth factor, B polypeptide (Pdgfb), mRNA [NM_011057]
Rara	2.5433478	2.1478515	Mus musculus retinoic acid receptor, alpha (Rara), transcript variant 2, mRNA [NM_001177302]
Nt5e	2.536117	1.5333786	Mus musculus 5' nucleotidase, ecto (Nt5e), mRNA [NM_011851]
Chac1	2.4824953	1.5192896	Mus musculus ChaC, cation transport regulator-like 1 (E. coli) (Chac1), mRNA [NM_026929]
Rhbg	2.4625537	2.7634797	Mus musculus Rhesus blood group-associated B glycoprotein (Rhbg), mRNA [NM_021375]
Nkx3-1	2.4557514	2.8997035	Mus musculus NK-3 transcription factor, locus 1 (Drosophila) (Nkx3-1), mRNA [NM_010921]
Aurkc	2.4476862	2.510618	Mus musculus aurora kinase C (Aurkc), transcript variant 2, mRNA [NM_001080966]
Fam159a	2.4360585	2.484416	Mus musculus family with sequence similarity 159, member A (Fam159a), mRNA [NM_001099303]
Sult2b1	2.425994	1.012566	Mus musculus sulfotransferase family, cytosolic, 2B, member 1 (Sult2b1), mRNA [NM_017465]
Plk2	2.4152226	2.720457	Mus musculus polo-like kinase 2 (Drosophila) (Plk2), mRNA [NM_152804]
Rab20	2.3961098	2.0283668	Mus musculus RAB20, member RAS oncogene family (Rab20), mRNA [NM_011227]
Rhbdl3	2.3699825	2.8434591	Mus musculus rhomboid, veinlet-like 3 (Drosophila) (Rhbdl3), mRNA [NM_139228]
Hs3st6	2.3681526	2.3802009	Mus musculus heparan sulfate (glucosamine) 3-O-sulfotransferase 6 (Hs3st6), mRNA [NM_001012402]
Tmem40	2.3630767	1.4957427	Mus musculus transmembrane protein 40 (Tmem40), transcript variant 1, mRNA [NM_001168256]
Elavl3	2.3614175	2.2680633	Mus musculus ELAV (embryonic lethal, abnormal vision, Drosophila)-like 3 (Hu antigen C) (Elavl3), mRNA [NM_010487]
Tle6	2.345752	2.9919314	Mus musculus transducin-like enhancer of split 6, homolog of Drosophila E(spl) (Tle6), mRNA [NM_053254]
Nr0b1	2.337097	2.3954225	Mus musculus nuclear receptor subfamily 0, group B, member 1 (Nr0b1), mRNA [NM_007430]
Spata21	2.3291473	1.8229209	Mus musculus spermatogenesis associated 21 (Spata21), mRNA [NM_177867]
Myl2	2.3254483	2.501748	Mus musculus myosin, light polypeptide 2, regulatory, cardiac, slow (Myl2), mRNA [NM_010861]
Taok3	2.3243723	2.1789901	TAO kinase 3 [Source:MGI Symbol;Acc:MGI:3041177] [ENSMUST00000111978]
Rab39	2.314724	1.8646845	Mus musculus RAB39, member RAS oncogene family (Rab39), mRNA [NM_175562]
Add2	2.3097	1.7394419	Mus musculus adducin 2 (beta) (Add2), mRNA [NM_013458]
Trib3	2.302626	2.0334332	Mus musculus tribbles homolog 3 (Drosophila) (Trib3), mRNA [NM_175093]
Zfp503	2.3007042	2.009181	Mus musculus zinc finger protein 503 (Zfp503), mRNA [NM_145459]
Mllt6	2.2945485	2.100172	Mus musculus myeloid/lymphoid or mixed-lineage leukemia (trithorax homolog, Drosophila); translocated to, 6 (Mllt6), mRNA [NM_139311]
Hpse	2.2883584	3.7825038	Mus musculus heparanase (Hpse), mRNA [NM_152803]
Eomes	2.2821603	1.4685476	Mus musculus eomesodermin homolog (Xenopus laevis) (Eomes), transcript variant 1, mRNA [NM_010136]
Irak2	2.2769825	3.7500293	Mus musculus interleukin-1 receptor-associated kinase 2 (Irak2), transcript variant 1, mRNA [NM_172161]
Phlda1	2.274907	2.6763763	Mus musculus pleckstrin homology-like domain, family A, member 1 (Phlda1), mRNA [NM_009344]
Greb1l	2.273201	2.7992516	Mus musculus growth regulation by estrogen in breast cancer-like (Greb1l), mRNA [NM_001083628]
Mapt	2.253032	3.0538619	Mus musculus microtubule-associated protein tau (Mapt), transcript variant 1, mRNA [NM_001038609]
Pvrl2	2.249807	2.1754093	Mus musculus poliovirus receptor-related 2 (Pvrl2), transcript variant 2, mRNA [NM_001159724]
Zfp819	2.2465308	9.183832	Mus musculus zinc finger protein 819 (Zfp819), mRNA [NM_028913]
Sox7	2.2453787	3.050438	Mus musculus SRY-box containing gene 7 (Sox7), mRNA [NM_011446]
Bcan	2.236668	3.0834422	Mus musculus brevican (Bcan), transcript variant 2, mRNA [NM_001109758]
Rasgef1a	2.2346663	1.7737436	Mus musculus RasGEF domain family, member 1A (Rasgef1a), mRNA [NM_027526]
Capn3	2.2227287	2.901266	Mus musculus calpain 3 (Capn3), transcript variant a, mRNA [NM_007601]
Ifnk	2.2144873	1.9091299	Mus musculus interferon kappa (Ifnk), mRNA [NM_199157]
Hr	2.2037387	1.8121186	Mus musculus hairless (Hr), mRNA [NM_021877]
Adora2b	2.2021275	2.6154232	Mus musculus adenosine A2b receptor (Adora2b), mRNA [NM_007413]
Gata6	2.193668	2.3047295	Mus musculus GATA binding protein 6 (Gata6), mRNA [NM_010258]
Eef2k	2.1872222	1.805479	Mus musculus eukaryotic elongation factor-2 kinase (Eef2k), mRNA [NM_007908]
Rhou	2.174587	2.5983632	Mus musculus ras homolog gene family, member U (Rhou), mRNA [NM_133955]
Cd55	2.1594386	2.255991	Mus musculus CD55 antigen (Cd55), mRNA [NM_010016]
Ripply1	2.157272	1.726734	Mus musculus ripply1 homolog (zebrafish) (Ripply1), mRNA [NM_001037915]
Vwf	2.1522846	3.06307	Von Willebrand factor homolog [Source:MGI Symbol;Acc:MGI:98941] [ENSMUST00000112253]
Prune2	2.1483963	1.7534583	Mus musculus prune homolog 2 (Drosophila) (Prune2), mRNA [NM_181348]
Zmym3	2.1453457	2.6851692	Mus musculus zinc finger, MYM-type 3 (Zmym3), transcript variant 1, mRNA [NM_019831]
Prss23	2.1441803	2.3367069	Mus musculus protease, serine, 23 (Prss23), mRNA [NM_029614]
Bcl11b	2.1408958	2.3910775	Mus musculus B-cell leukemia/lymphoma 11B (Bcl11b), transcript variant 1, mRNA [NM_001079883]
Sh3bp5	2.1379614	2.6503446	SH3-domain binding protein 5 (BTK-associated) [Source:MGI Symbol;Acc:MGI:1344391] [ENSMUST00000100730]
Fgfr4	2.1360035	2.8550253	Mus musculus fibroblast growth factor receptor 4 (Fgfr4), mRNA [NM_008011]
Kit	2.1347654	2.6648483	Mus musculus kit oncogene (Kit), transcript variant 1, mRNA [NM_001122733]
Rsph4a	2.13212	1.0186565	Mus musculus radial spoke head 4 homolog A (Chlamydomonas) (Rsph4a), mRNA [NM_001162957]
Nfkbia	2.130725	1.8348539	Mus musculus nuclear factor of kappa light polypeptide gene enhancer in B-cells inhibitor, alpha (Nfkbia), mRNA [NM_010907]
Krtap16-8	2.1247556	1.7335647	Mus musculus keratin associated protein 16-8 (Krtap16-8), mRNA [NM_130856]
Crygc	2.122631	1.62346	Mus musculus crystallin, gamma C (Crygc), transcript variant 1, mRNA [NM_007775]
Socs3	2.1219232	2.31463	Mus musculus suppressor of cytokine signaling 3 (Socs3), mRNA [NM_007707]
Cryga	2.1181128	1.8897036	Mus musculus crystallin, gamma A (Cryga), mRNA [NM_007774]
Sod3	2.1149347	2.7713275	Mus musculus superoxide dismutase 3, extracellular (Sod3), mRNA [NM_011435]
Xpnpep2	2.1140256	1.6285866	Mus musculus X-prolyl aminopeptidase (aminopeptidase P) 2, membrane-bound (Xpnpep2), transcript variant 1, mRNA [NM_133213]
Stmn4	2.112956	2.8503356	Mus musculus stathmin-like 4 (Stmn4), mRNA [NM_019675]
Tnfrsf12a	2.1121314	2.1802206	Mus musculus tumor necrosis factor receptor superfamily, member 12a (Tnfrsf12a), transcript variant 1, mRNA [NM_013749]
Nipal1	2.1079748	1.1138145	Mus musculus NIPA-like domain containing 1 (Nipal1), mRNA [NM_001081205]
Cpt1a	2.106891	1.8907332	Mus musculus carnitine palmitoyltransferase 1a, liver (Cpt1a), nuclear gene encoding mitochondrial protein, mRNA [NM_013495]
Defb36	2.106398	-1.0280808	Mus musculus defensin beta 36 (Defb36), mRNA [NM_001037247]
Cntfr	2.106279	1.8991665	Mus musculus ciliary neurotrophic factor receptor (Cntfr), transcript variant 3, mRNA [NM_001146080]
Grrp1	2.1007357	1.8213364	Mus musculus glycine/arginine rich protein 1 (Grrp1), mRNA [NM_001099296]
Cstad	2.094825	2.7430437	Mus musculus CSA-conditional, T cell activation-dependent protein (Cstad), mRNA [NM_030137]
Htr1d	2.0897152	1.7898959	Mus musculus 5-hydroxytryptamine (serotonin) receptor 1D (Htr1d), mRNA [NM_008309]
Tcp11	2.0885186	2.819957	Mus musculus t-complex protein 11 (Tcp11), transcript variant 1, mRNA [NM_013687]
Tmem37	2.087847	2.2293105	Mus musculus transmembrane protein 37 (Tmem37), mRNA [NM_019432]
Glis2	2.0860758	2.3220642	Mus musculus GLIS family zinc finger 2 (Glis2), mRNA [NM_031184]
Esam	2.0810251	2.0560272	Mus musculus endothelial cell-specific adhesion molecule (Esam), mRNA [NM_027102]
Sertad4	2.0755277	3.5372076	Mus musculus SERTA domain containing 4 (Sertad4), transcript variant 1, mRNA [NM_198247]
Dok3	2.0683463	1.9159322	Mus musculus docking protein 3 (Dok3), mRNA [NM_013739]
Acox3	2.068301	1.8516973	Mus musculus 10 days neonate skin cDNA, RIKEN full-length enriched library, clone:4732458N10 product:acyl-Coenzyme A oxidase 3, pristanoyl, full insert sequence. [AK028818]
Otop1	2.0674856	2.6726344	Mus musculus otopetrin 1 (Otop1), mRNA [NM_172709]
Atp1b2	2.0668113	1.9495884	Mus musculus ATPase, Na+/K+ transporting, beta 2 polypeptide (Atp1b2), mRNA [NM_013415]
Tmem179	2.0663495	1.1316698	Mus musculus transmembrane protein 179 (Tmem179), mRNA [NM_178915]
Epha2	2.0566306	2.4795644	Mus musculus Eph receptor A2 (Epha2), mRNA [NM_010139]
Tnfrsf13c	2.0564117	1.7185608	Mus musculus tumor necrosis factor receptor superfamily, member 13c (Tnfrsf13c), mRNA [NM_028075]
Abcb9	2.0507457	2.04859	Mus musculus ATP-binding cassette, sub-family B (MDR/TAP), member 9 (Abcb9), mRNA [NM_019875]
Col6a5	2.0503912	2.7223704	Mus musculus collagen, type VI, alpha 5 (Col6a5), mRNA [NM_001167923]
Plvap	2.0443017	1.6638097	Mus musculus plasmalemma vesicle associated protein (Plvap), mRNA [NM_032398]
Eras	2.0391488	2.3391402	Mus musculus ES cell-expressed Ras (Eras), mRNA [NM_181548]
Atp6v1e2	2.0263972	1.2043372	Mus musculus ATPase, H+ transporting, lysosomal V1 subunit E2 (Atp6v1e2), mRNA [NM_029121]
Fer1l4	2.025666	1.1450001	Mus musculus fer-1-like 4 (C. elegans) (Fer1l4), mRNA [NM_001136556]
Il5	2.024563	1.8461858	Mus musculus interleukin 5 (Il5), mRNA [NM_010558]
Dmrt3	2.0204024	1.5148846	Mus musculus doublesex and mab-3 related transcription factor 3 (Dmrt3), mRNA [NM_177360]
Hoxa4	2.0175345	2.0184135	Mus musculus homeobox A4 (Hoxa4), mRNA [NM_008265]
Mll3	2.0149934	2.4978104	Mus musculus myeloid/lymphoid or mixed-lineage leukemia 3 (Mll3), mRNA [NM_001081383]
Erf	2.013208	1.7494951	Mus musculus Ets2 repressor factor (Erf), mRNA [NM_010155]
Adrb3	2.006805	1.8235096	Mus musculus adrenergic receptor, beta 3 (Adrb3), mRNA [NM_013462]
Slc45a3	2.0065703	2.450375	Mus musculus solute carrier family 45, member 3 (Slc45a3), mRNA [NM_145977]
Xpo7	2.0041232	1.9615439	Mus musculus exportin 7 (Xpo7), mRNA [NM_023045]
Rin2	2.0028207	3.5402029	Mus musculus Ras and Rab interactor 2 (Rin2), mRNA [NM_028724]
Islr2	2.0012703	2.6649048	Mus musculus immunoglobulin superfamily containing leucine-rich repeat 2 (Islr2), transcript variant 2, mRNA [NM_001161536]
Cxadr	1.9996774	1.326102	Mus musculus coxsackie virus and adenovirus receptor (Cxadr), transcript variant 2, mRNA [NM_009988]
S1pr1	1.9991851	1.99251	Mus musculus sphingosine-1-phosphate receptor 1 (S1pr1), mRNA [NM_007901]
Ahnak	1.998899	3.8594666	Mus musculus AHNAK nucleoprotein (desmoyokin) (Ahnak), transcript variant 1, mRNA [NM_009643]
Rem2	1.9951881	1.6256621	Mus musculus rad and gem related GTP binding protein 2 (Rem2), mRNA [NM_080726]
Extl1	1.9943627	2.2970335	Mus musculus exostoses (multiple)-like 1 (Extl1), mRNA [NM_019578]
Spata17	1.9891943	1.012566	spermatogenesis associated 17 [Source:MGI Symbol;Acc:MGI:1921967] [ENSMUST00000068313]
Nos1ap	1.9886395	1.5812454	Mus musculus nitric oxide synthase 1 (neuronal) adaptor protein (Nos1ap), transcript variant 2, mRNA [NM_027528]
Zfp420	1.988364	1.0415645	zinc finger protein 420 [Source:MGI Symbol;Acc:MGI:2444666] [ENSMUST00000085789]
Agrp	1.9838719	1.6979045	Mus musculus agouti related protein (Agrp), mRNA [NM_007427]
Crxos1	1.9831934	1.8614559	Mus musculus Crx opposite strand transcript 1 (Crxos1), transcript variant 1, mRNA [NM_001033638]
Kremen2	1.9728326	1.9040828	Mus musculus kringle containing transmembrane protein 2 (Kremen2), mRNA [NM_028416]
Thada	1.9715673	1.012566	Mus musculus mRNA for mKIAA1767 protein. [AK173258]
Ccdc11	1.9709523	1.6044118	Mus musculus coiled-coil domain containing 11 (Ccdc11), transcript variant 1, mRNA [NM_028948]
Msi1	1.9658515	1.3332307	Mus musculus Musashi homolog 1(Drosophila) (Msi1), mRNA [NM_008629]
Emid2	1.9651493	1.5688084	EMI domain containing 2 [Source:MGI Symbol;Acc:MGI:2155345] [ENSMUST00000111103]
Nodal	1.957709	1.7358375	Mus musculus nodal (Nodal), mRNA [NM_013611]
Irf2	1.9572425	1.1558055	Mus musculus interferon regulatory factor 2 (Irf2), mRNA [NM_008391]
Stambpl1	1.9554249	2.2472327	Mus musculus STAM binding protein like 1 (Stambpl1), mRNA [NM_029682]
Nab2	1.9549628	1.012904	Mus musculus Ngfi-A binding protein 2 (Nab2), transcript variant 2, mRNA [NM_001122895]
Ttll3	1.9529775	1.7521733	Mus musculus tubulin tyrosine ligase-like family, member 3 (Ttll3), transcript variant 2, mRNA [NM_001142732]
Rgs11	1.9517303	1.9376462	Mus musculus regulator of G-protein signaling 11 (Rgs11), mRNA [NM_001081069]
Cypt4	1.9453068	-1.0280808	Mus musculus cysteine-rich perinuclear theca 4 (Cypt4), mRNA [NM_173412]
Pitx1	1.9391928	1.5413226	Mus musculus paired-like homeodomain transcription factor 1 (Pitx1), mRNA [NM_011097]
Nnt	1.9385437	1.7579596	Mus musculus nicotinamide nucleotide transhydrogenase (Nnt), nuclear gene encoding mitochondrial protein, transcript variant 1, mRNA [NM_008710]
Fam83e	1.9381849	1.9009374	Mus musculus family with sequence similarity 83, member E (Fam83e), mRNA [NM_001033170]
Zap70	1.9360816	1.4738935	Mus musculus zeta-chain (TCR) associated protein kinase (Zap70), mRNA [NM_009539]
S100a16	1.9343214	2.6113696	Mus musculus S100 calcium binding protein A16 (S100a16), mRNA [NM_026416]
Lat2	1.9313406	1.1138145	Mus musculus linker for activation of T cells family, member 2 (Lat2), transcript variant 1, mRNA [NM_020044]
Tril	1.9148313	1.8238243	Mus musculus TLR4 interactor with leucine-rich repeats (Tril), mRNA [NM_025817]
Zyg11b	1.9128165	1.4262826	Mus musculus zyg-ll homolog B (C. elegans) (Zyg11b), mRNA [NM_001033634]
Cdc42ep1	1.9125181	3.4054458	Mus musculus CDC42 effector protein (Rho GTPase binding) 1 (Cdc42ep1), mRNA [NM_027219]
Tha1	1.9088616	1.8224179	Mus musculus threonine aldolase 1 (Tha1), mRNA [NM_027919]
Galntl2	1.9073311	1.1558055	UDP-N-acetyl-alpha-D-galactosamine:polypeptide N-acetylgalactosaminyltransferase-like 2 [Source:MGI Symbol;Acc:MGI:1926004] [ENSMUST00000022460]
Col9a2	1.9038569	1.7175103	Mus musculus collagen, type IX, alpha 2 (Col9a2), mRNA [NM_007741]
Actn2	1.8969194	2.2322059	Mus musculus actinin alpha 2 (Actn2), mRNA [NM_033268]
Micall2	1.893625	2.234427	Mus musculus MICAL-like 2 (Micall2), mRNA [NM_174850]
Stard13	1.8925744	1.5709264	Mus musculus StAR-related lipid transfer (START) domain containing 13 (Stard13), transcript variant 1, mRNA [NM_001163493]
Myrip	1.8900653	3.0108042	Mus musculus myosin VIIA and Rab interacting protein (Myrip), mRNA [NM_144557]
Plat	1.8887389	1.6547595	Mus musculus plasminogen activator, tissue (Plat), mRNA [NM_008872]
Robo3	1.888227	2.8616877	Mus musculus roundabout homolog 3 (Drosophila) (Robo3), mRNA [NM_001164767]
Adamts14	1.8848107	2.209355	Mus musculus a disintegrin-like and metallopeptidase (reprolysin type) with thrombospondin type 1 motif, 14 (Adamts14), mRNA [NM_001081127]
Npcd	1.8815392	1.1138145	Mus musculus neuronal pentraxin chromo domain (Npcd), transcript variant 2, mRNA [NM_001013362]
Wsb2	1.8763772	1.8051897	Mus musculus WD repeat and SOCS box-containing 2 (Wsb2), mRNA [NM_021539]
Rbm3	1.8739545	1.7685769	Mus musculus RNA binding motif protein 3 (Rbm3), transcript variant 1, mRNA [NM_016809]
Atp11b	1.8734833	2.1618767	Mus musculus ATPase, class VI, type 11B (Atp11b), mRNA [NM_029570]
Lin7b	1.8669249	75.954834	Mus musculus lin-7 homolog B (C. elegans) (Lin7b), mRNA [NM_011698]
Tspan15	1.8661987	1.5220671	Mus musculus tetraspanin 15 (Tspan15), mRNA [NM_197996]
Kcnj12	1.8617224	2.5624638	Mus musculus potassium inwardly-rectifying channel, subfamily J, member 12 (Kcnj12), mRNA [NM_010603]
Steap3	1.8606027	1.802701	Mus musculus STEAP family member 3 (Steap3), transcript variant 1, mRNA [NM_001085409]
Trpc2	1.8590255	1.3751982	Mus musculus transient receptor potential cation channel, subfamily C, member 2 (Trpc2), transcript variant 1, mRNA [NM_011644]
Hhip	1.8570824	2.0165198	Mus musculus Hedgehog-interacting protein (Hhip), mRNA [NM_020259]
Jdp2	1.8557239	2.0962725	Mus musculus Jun dimerization protein 2 (Jdp2), transcript variant 1, mRNA [NM_030887]
Cxcl10	1.8554792	2.9718916	Mus musculus chemokine (C-X-C motif) ligand 10 (Cxcl10), mRNA [NM_021274]
Rnf165	1.8531882	1.8379592	Mus musculus ring finger protein 165 (Rnf165), mRNA [NM_001164504]
Slc22a6	1.8513749	1.0186565	Mus musculus solute carrier family 22 (organic anion transporter), member 6 (Slc22a6), mRNA [NM_008766]
Alpl	1.8499887	2.0456724	Mus musculus alkaline phosphatase, liver/bone/kidney (Alpl), mRNA [NM_007431]
Mgat3	1.847508	1.9671937	Mus musculus mannoside acetylglucosaminyltransferase 3 (Mgat3), mRNA [NM_010795]
Tet2	1.8432293	1.4006069	Mus musculus B6-derived CD11 +ve dendritic cells cDNA, RIKEN full-length enriched library, clone:F730219J07 product:hypothetical protein, full insert sequence. [AK155776]
Pram1	1.8424838	1.5820693	Mus musculus PML-RAR alpha-regulated adaptor molecule 1 (Pram1), transcript variant 1, mRNA [NM_001002842]
Pth1r	1.837059	2.2581701	Mus musculus parathyroid hormone 1 receptor (Pth1r), transcript variant 1, mRNA [NM_011199]
Prx	1.8343749	1.68866	Mus musculus periaxin (Prx), transcript variant 2, mRNA [NM_019412]
Vwce	1.82805	1.4396844	Mus musculus von Willebrand factor C and EGF domains (Vwce), mRNA [NM_027913]
Cltb	1.8273541	2.6788738	Mus musculus clathrin, light polypeptide (Lcb) (Cltb), mRNA [NM_028870]
Tns1	1.8263409	1.7095926	tensin 1 [Source:MGI Symbol;Acc:MGI:104552] [ENSMUST00000050681]
Ccdc68	1.8258924	1.9054773	Mus musculus coiled-coil domain containing 68 (Ccdc68), mRNA [NM_201362]
Trib2	1.8252306	2.4097784	Mus musculus tribbles homolog 2 (Drosophila) (Trib2), mRNA [NM_144551]
Ugt1a6b	1.8215579	1.810494	Mus musculus UDP glucuronosyltransferase 1 family, polypeptide A6B (Ugt1a6b), mRNA [NM_201410]
Ccnjl	1.8200077	1.7922662	Mus musculus cyclin J-like (Ccnjl), mRNA [NM_001045530]
Trp53inp2	1.8197575	1.8976775	Mus musculus transformation related protein 53 inducible nuclear protein 2 (Trp53inp2), mRNA [NM_178111]
Ptprj	1.8179882	1.085233	Mus musculus protein tyrosine phosphatase, receptor type, J (Ptprj), transcript variant 2, mRNA [NM_001135657]
Asap2	1.8174337	1.891702	Mus musculus ArfGAP with SH3 domain, ankyrin repeat and PH domain 2 (Asap2), transcript variant 3, mRNA [NM_001135192]
Lhx5	1.8172469	1.9550061	Mus musculus LIM homeobox protein 5 (Lhx5), mRNA [NM_008499]
Tmem191c	1.8169075	1.8352293	Mus musculus transmembrane protein 191C (Tmem191c), mRNA [NM_177473]
Slc43a1	1.8154873	1.7142187	Mus musculus solute carrier family 43, member 1 (Slc43a1), transcript variant 1, mRNA [NM_001081349]
Has2	1.8143247	1.6702998	Mus musculus hyaluronan synthase 2 (Has2), mRNA [NM_008216]
Gdf11	1.8121978	-1.1705663	Mus musculus growth differentiation factor 11 (Gdf11), mRNA [NM_010272]
Esrrb	1.8109021	1.8564705	Mus musculus estrogen related receptor, beta (Esrrb), transcript variant 2, mRNA [NM_001159500]
Il20rb	1.8097353	1.5883198	Mus musculus interleukin 20 receptor beta (Il20rb), mRNA [NM_001033543]
Olfr577	1.8090476	1.085233	Mus musculus olfactory receptor 577 (Olfr577), mRNA [NM_147109]
Crlf1	1.8086619	2.4618018	Mus musculus cytokine receptor-like factor 1 (Crlf1), mRNA [NM_018827]
Cyp1a1	1.8071836	1.5765758	Mus musculus cytochrome P450, family 1, subfamily a, polypeptide 1 (Cyp1a1), transcript variant 1, mRNA [NM_009992]
Mucl1	1.8064514	2.370379	Mus musculus mucin-like 1 (Mucl1), mRNA [NM_009268]
Arl5c	1.8042729	1.6027375	ADP-ribosylation factor-like 5C [Source:MGI Symbol;Acc:MGI:3028577] [ENSMUST00000107563]
Ms4a10	1.8039414	1.2513368	Mus musculus membrane-spanning 4-domains, subfamily A, member 10 (Ms4a10), mRNA [NM_023529]
Fam55d	1.8036528	1.7007043	Mus musculus family with sequence similarity 55, member D (Fam55d), mRNA [NM_172921]
Nupr1	1.8023852	2.080114	Mus musculus nuclear protein 1 (Nupr1), mRNA [NM_019738]
Tmem181b-ps	1.8016973	1.4468468	Mus musculus predicted gene, 547127, mRNA (cDNA clone IMAGE:577088), complete cds. [BC096660]
Olfml2b	1.800596	3.1982872	Mus musculus olfactomedin-like 2B (Olfml2b), mRNA [NM_177068]
Cpt1b	1.7992212	1.4672128	Mus musculus carnitine palmitoyltransferase 1b, muscle (Cpt1b), nuclear gene encoding mitochondrial protein, mRNA [NM_009948]
Lor	1.798906	1.431561	Mus musculus loricrin (Lor), mRNA [NM_008508]
Ly6g5b	1.7979294	1.1368402	Mus musculus lymphocyte antigen 6 complex, locus G5B (Ly6g5b), mRNA [NM_148939]
Aak1	1.7970376	1.148686	Mus musculus visual cortex cDNA, RIKEN full-length enriched library, clone:K430355L13 product:similar to BMP-2 inducible protein kinase (EC 2.7.1.37) (BIKe) [Mus musculus], full insert sequence. [AK158879]
Nanogpd	1.795201	2.1958296	Mus musculus Nanog homeobox related gene (Nanogpd), mRNA [NM_001080945]
Vegfa	1.7938343	1.4247581	Mus musculus vascular endothelial growth factor A (Vegfa), transcript variant 3, mRNA [NM_001025257]
Ifitm5	1.7936684	1.1785024	Mus musculus interferon induced transmembrane protein 5 (Ifitm5), mRNA [NM_053088]
Gprc5c	1.7920133	1.9530821	Mus musculus G protein-coupled receptor, family C, group 5, member C (Gprc5c), transcript variant 1, mRNA [NM_001110337]
Rhbdl1	1.7902207	1.9409409	Mus musculus rhomboid, veinlet-like 1 (Drosophila) (Rhbdl1), mRNA [NM_144816]
Fam101a	1.7868388	1.6101598	Mus musculus family with sequence similarity 101, member A (Fam101a), mRNA [NM_028443]
Dbndd2	1.7839308	1.7573363	Mus musculus dysbindin (dystrobrevin binding protein 1) domain containing 2 (Dbndd2), transcript variant 2, mRNA [NM_026797]
Vipr1	1.7829912	1.2111329	Mus musculus vasoactive intestinal peptide receptor 1 (Vipr1), mRNA [NM_011703]
Neurog1	1.7818695	1.1138145	Mus musculus neurogenin 1 (Neurog1), mRNA [NM_010896]
Nphs1	1.7785727	1.2911304	Mus musculus nephrosis 1 homolog, nephrin (human) (Nphs1), mRNA [NM_019459]
Snora74a	1.778029	-1.1888585	Mus musculus small nucleolar RNA, H/ACA box 74A (Snora74a), small nucleolar RNA [NR_002905]
Agt	1.7762839	1.0332683	Mus musculus angiotensinogen (serpin peptidase inhibitor, clade A, member 8) (Agt), mRNA [NM_007428]
Mme	1.7758518	1.6407831	Mus musculus membrane metallo endopeptidase (Mme), mRNA [NM_008604]
Agfg2	1.7752638	1.5262276	Mus musculus ArfGAP with FG repeats 2 (Agfg2), transcript variant 2, mRNA [NM_178162]
Prkcq	1.7726529	2.2252927	Mus musculus protein kinase C, theta (Prkcq), mRNA [NM_008859]
Lrrc8a	1.7685219	1.0809573	Mus musculus leucine rich repeat containing 8A (Lrrc8a), mRNA [NM_177725]
Gprc5a	1.7680205	1.763251	Mus musculus G protein-coupled receptor, family C, group 5, member A (Gprc5a), mRNA [NM_181444]
Ccbl2	1.7676945	1.725687	Mus musculus cysteine conjugate-beta lyase 2 (Ccbl2), mRNA [NM_173763]
Stac2	1.7671372	2.3661926	Mus musculus SH3 and cysteine rich domain 2 (Stac2), mRNA [NM_146028]
Tle2	1.766723	3.4906204	Mus musculus transducin-like enhancer of split 2, homolog of Drosophila E(spl) (Tle2), mRNA [NM_019725]
Eepd1	1.7644868	2.4360166	Mus musculus endonuclease/exonuclease/phosphatase family domain containing 1 (Eepd1), mRNA [NM_026189]
Itga5	1.7637964	1.3106527	Mus musculus integrin alpha 5 (fibronectin receptor alpha) (Itga5), mRNA [NM_010577]
Hes5	1.7636443	-1.1922746	Mus musculus hairy and enhancer of split 5 (Drosophila) (Hes5), mRNA [NM_010419]
Cfhr2	1.7633779	-1.0280808	Mus musculus complement factor H-related 2 (Cfhr2), mRNA [NM_001025575]
Dusp14	1.7587744	2.0771542	Mus musculus dual specificity phosphatase 14 (Dusp14), mRNA [NM_019819]
Gdf5	1.7566853	1.238845	Mus musculus growth differentiation factor 5 (Gdf5), mRNA [NM_008109]
Ucp1	1.7565953	1.012566	Mus musculus uncoupling protein 1 (mitochondrial, proton carrier) (Ucp1), nuclear gene encoding mitochondrial protein, mRNA [NM_009463]
Ppm1k	1.7527617	2.671511	Mus musculus protein phosphatase 1K (PP2C domain containing) (Ppm1k), nuclear gene encoding mitochondrial protein, mRNA [NM_175523]
Usp54	1.7519387	1.012566	Mus musculus ubiquitin specific peptidase 54 (Usp54), mRNA [NM_030180]
Foxb2	1.7505519	-1.2443719	Mus musculus forkhead box B2 (Foxb2), mRNA [NM_008023]
Zfp385c	1.7502569	1.2018421	Mus musculus zinc finger protein 385C (Zfp385c), mRNA [NM_177790]
Syn2	1.7499092	2.1161346	Mus musculus synapsin II (Syn2), transcript variant IIa, mRNA [NM_001111015]
Trim36	1.749668	1.9937992	Mus musculus tripartite motif-containing 36 (Trim36), transcript variant 1, mRNA [NM_178872]
Specc1	1.7468419	1.7282408	Mus musculus sperm antigen with calponin homology and coiled-coil domains 1 (Specc1), mRNA [NM_001029936]
Flrt3	1.7440923	1.6952757	Mus musculus fibronectin leucine rich transmembrane protein 3 (Flrt3), transcript variant 1, mRNA [NM_001172160]
Tesk2	1.7428309	1.012566	testis-specific kinase 2 [Source:MGI Symbol;Acc:MGI:2385204] [ENSMUST00000068353]
Folr1	1.7419107	2.6221287	Mus musculus folate receptor 1 (adult) (Folr1), mRNA [NM_008034]
Fcrls	1.7404317	1.1558055	Mus musculus Fc receptor-like S, scavenger receptor (Fcrls), mRNA [NM_030707]
Dusp3	1.7386786	1.0979896	Mus musculus dual specificity phosphatase 3 (vaccinia virus phosphatase VH1-related) (Dusp3), mRNA [NM_028207]
Thbs1	1.7384471	3.0967193	Mus musculus thrombospondin 1 (Thbs1), mRNA [NM_011580]
Olfr907	1.7364681	1.085233	Mus musculus olfactory receptor 907 (Olfr907), mRNA [NM_146805]
Casc1	1.7344909	1.1558055	Mus musculus cancer susceptibility candidate 1 (Casc1), mRNA [NM_177222]
Kcns3	1.7333848	1.2253143	Mus musculus potassium voltage-gated channel, delayed-rectifier, subfamily S, member 3 (Kcns3), transcript variant 1, mRNA [NM_173417]
Itpr3	1.7323825	1.8686225	Mus musculus inositol 1,4,5-triphosphate receptor 3 (Itpr3), mRNA [NM_080553]
Crip3	1.7317035	1.8406364	Mus musculus cysteine-rich protein 3 (Crip3), transcript variant TLP-B, mRNA [NM_053250]
Ap3b2	1.7312045	1.6775919	Mus musculus adaptor-related protein complex 3, beta 2 subunit (Ap3b2), mRNA [NM_021492]
B3gnt7	1.7303808	2.4384744	Mus musculus UDP-GlcNAc:betaGal beta-1,3-N-acetylglucosaminyltransferase 7 (B3gnt7), mRNA [NM_145222]
Olfr1232	1.7287436	-1.3230805	Mus musculus olfactory receptor 1232 (Olfr1232), mRNA [NM_146323]
As3mt	1.7260801	6.283664	Mus musculus arsenic (+3 oxidation state) methyltransferase (As3mt), mRNA [NM_020577]
Mpeg1	1.7251726	1.9752727	Mus musculus macrophage expressed gene 1 (Mpeg1), mRNA [NM_010821]
Ggt5	1.7245382	1.1558055	gamma-glutamyltransferase 5 [Source:MGI Symbol;Acc:MGI:1346063] [ENSMUST00000105419]
Hbegf	1.7216934	1.9068079	Mus musculus heparin-binding EGF-like growth factor (Hbegf), mRNA [NM_010415]
Hyls1	1.7212968	2.4651449	Mus musculus hydrolethalus syndrome 1 (Hyls1), mRNA [NM_029762]
Sema7a	1.7193562	1.8144363	Mus musculus sema domain, immunoglobulin domain (Ig), and GPI membrane anchor, (semaphorin) 7A (Sema7a), mRNA [NM_011352]
Siah2	1.7191215	1.7704372	Mus musculus seven in absentia 2 (Siah2), mRNA [NM_009174]
Rnf212	1.7176352	1.0186565	PREDICTED: Mus musculus ring finger protein 212 (Rnf212), mRNA [XM_001475859]
Gpd1	1.7169416	1.5952119	Mus musculus glycerol-3-phosphate dehydrogenase 1 (soluble) (Gpd1), mRNA [NM_010271]
Lilra6	1.7167124	1.1138145	Mus musculus leukocyte immunoglobulin-like receptor, subfamily A (with TM domain), member 6 (Lilra6), transcript variant 1, mRNA [NM_011090]
Foxq1	1.7147962	2.2581456	Mus musculus forkhead box Q1 (Foxq1), mRNA [NM_008239]
Efhb	1.7146221	1.6750814	Mus musculus EF hand domain family, member B (Efhb), mRNA [NM_172497]
Prdm15	1.7138153	1.085233	Mus musculus PR domain containing 15 (Prdm15), mRNA [NM_144789]
Dsc2	1.7122691	1.5916553	Mus musculus desmocollin 2 (Dsc2), mRNA [NM_013505]
Lasp1	1.7096559	2.5812752	Mus musculus LIM and SH3 protein 1 (Lasp1), mRNA [NM_010688]
Mtx3	1.7089328	1.1138145	Mus musculus metaxin 3 (Mtx3), mRNA [NM_001162945]
Itpripl2	1.7062091	2.292391	Mus musculus inositol 1,4,5-triphosphate receptor interacting protein-like 2 (Itpripl2), mRNA [NM_001033380]
Mtap6	1.7030033	1.3676986	Mus musculus microtubule-associated protein 6 (Mtap6), transcript variant 3, mRNA [NM_001043355]
Zmynd17	1.702503	1.6997991	Mus musculus zinc finger, MYND domain containing 17 (Zmynd17), mRNA [NM_029104]
Nbl1	1.7015045	1.4009883	Mus musculus neuroblastoma, suppression of tumorigenicity 1 (Nbl1), mRNA [NM_008675]
Olfr362	1.7001373	1.2207687	Mus musculus olfactory receptor 362 (Olfr362), mRNA [NM_147051]
Npm2	1.699485	2.0885255	Mus musculus nucleophosmin/nucleoplasmin 2 (Npm2), mRNA [NM_181345]
Hoxc4	1.6987352	1.9191726	Mus musculus homeobox C4 (Hoxc4), mRNA [NM_013553]
P2rx7	1.6982232	1.3642538	Mus musculus purinergic receptor P2X, ligand-gated ion channel, 7 (P2rx7), transcript variant 1, mRNA [NM_011027]
Adam1a	1.6978203	1.3904741	Mus musculus a disintegrin and metallopeptidase domain 1a (Adam1a), mRNA [NM_172126]
Mcl1	1.6970842	1.7812783	Mus musculus myeloid cell leukemia sequence 1 (Mcl1), nuclear gene encoding mitochondrial protein, mRNA [NM_008562]
Anapc10	1.6963822	1.7448552	Mus musculus anaphase promoting complex subunit 10 (Anapc10), mRNA [NM_026904]
Pim1	1.694939	1.9632847	Mus musculus proviral integration site 1 (Pim1), mRNA [NM_008842]
Nod1	1.6933638	1.5424565	Mus musculus nucleotide-binding oligomerization domain containing 1 (Nod1), transcript variant 1, mRNA [NM_172729]
Fzd4	1.6928557	1.855126	Mus musculus frizzled homolog 4 (Drosophila) (Fzd4), mRNA [NM_008055]
Bhlha15	1.6904219	1.4693321	Mus musculus basic helix-loop-helix family, member a15 (Bhlha15), mRNA [NM_010800]
Mboat7	1.6882783	1.1138145	membrane bound O-acyltransferase domain containing 7 [Source:MGI Symbol;Acc:MGI:1924832] [ENSMUST00000131688]
Gli1	1.6879017	1.607185	Mus musculus GLI-Kruppel family member GLI1 (Gli1), mRNA [NM_010296]
Slc27a5	1.6878655	1.7671751	Mus musculus solute carrier family 27 (fatty acid transporter), member 5 (Slc27a5), mRNA [NM_009512]
Efnb1	1.6843768	1.4387026	Mus musculus ephrin B1 (Efnb1), mRNA [NM_010110]
Pip5k1c	1.6826035	1.085233	Mus musculus phosphatidylinositol-4-phosphate 5-kinase, type 1 gamma (Pip5k1c), transcript variant 2, mRNA [NM_001146687]
Wnt8a	1.6824439	1.085233	Mus musculus wingless-related MMTV integration site 8A (Wnt8a), mRNA [NM_009290]
Lancl3	1.6821842	1.0925139	Mus musculus LanC lantibiotic synthetase component C-like 3 (bacterial) (Lancl3), mRNA [NM_173414]
Hoxa11as	1.6821615	1.4890708	Mus musculus HOXA11 antisense RNA (non-protein coding) (Hoxa11as), non-coding RNA [NR_015348]
Fetub	1.6803699	2.0177364	Mus musculus fetuin beta (Fetub), transcript variant 1, mRNA [NM_021564]
Oxt	1.6787312	1.6460623	Mus musculus oxytocin (Oxt), mRNA [NM_011025]
Vax2os2	1.6777266	1.3246792	Mus musculus Vax2 opposite strand transcript 2 (Vax2os2), non-coding RNA [NR_002871]
Polr3h	1.6772747	1.3249301	Mus musculus polymerase (RNA) III (DNA directed) polypeptide H (Polr3h), mRNA [NM_030229]
Dok7	1.6772149	1.4377584	docking protein 7 [Source:MGI Symbol;Acc:MGI:3584043] [ENSMUST00000114270]
Tbx22	1.6771395	1.0441934	Mus musculus T-box 22 (Tbx22), transcript variant 2, mRNA [NM_181319]
Accn5	1.6755482	-1.0396851	Mus musculus amiloride-sensitive cation channel 5, intestinal (Accn5), mRNA [NM_021370]
Polr3e	1.6748412	1.7118973	Mus musculus polymerase (RNA) III (DNA directed) polypeptide E (Polr3e), transcript variant 1, mRNA [NM_025298]
Raph1	1.6744138	1.2053747	Mus musculus adult male liver tumor cDNA, RIKEN full-length enriched library, clone:C730009O10 product:unclassifiable, full insert sequence. [AK050067]
Nkx2-2	1.6733611	-1.0955727	Mus musculus NK2 transcription factor related, locus 2 (Drosophila) (Nkx2-2), transcript variant 1, mRNA [NM_010919]
Cd79a	1.6723171	1.4205613	Mus musculus CD79A antigen (immunoglobulin-associated alpha), mRNA (cDNA clone MGC:41188 IMAGE:1332396), complete cds. [BC027633]
Nppb	1.6720717	2.1071396	Mus musculus natriuretic peptide type B (Nppb), mRNA [NM_008726]
Chpf2	1.6712253	1.8191705	chondroitin polymerizing factor 2 [Source:MGI Symbol;Acc:MGI:1917522] [ENSMUST00000088295]
Plekhf1	1.6711972	1.4742715	Mus musculus pleckstrin homology domain containing, family F (with FYVE domain) member 1 (Plekhf1), mRNA [NM_024413]
Matn3	1.6706648	1.2861816	Mus musculus matrilin 3 (Matn3), mRNA [NM_010770]
Mtap1b	1.6679541	1.526874	Mus musculus microtubule-associated protein 1B (Mtap1b), mRNA [NM_008634]
Rtp2	1.6667262	1.0186565	Mus musculus receptor transporter protein 2 (Rtp2), mRNA [NM_001008230]
ND6	1.6633033	1.0926917	mitochondrially encoded NADH dehydrogenase 6 [Source:MGI Symbol;Acc:MGI:102495] [ENSMUST00000082419]
Syn3	1.662252	1.012566	synapsin III [Source:MGI Symbol;Acc:MGI:1351334] [ENSMUST00000139197]
Cry2	1.6622168	1.4651325	Mus musculus cryptochrome 2 (photolyase-like) (Cry2), transcript variant 2, mRNA [NM_001113333]
Pdlim7	1.6618438	1.5300566	Mus musculus PDZ and LIM domain 7 (Pdlim7), transcript variant a, mRNA [NM_001114088]
Acp5	1.6599948	1.6252699	Mus musculus acid phosphatase 5, tartrate resistant (Acp5), transcript variant 1, mRNA [NM_001102405]
Abcc4	1.658888	1.7135967	Mus musculus ATP-binding cassette, sub-family C (CFTR/MRP), member 4 (Abcc4), transcript variant 1, mRNA [NM_001033336]
Cd40	1.6586287	1.546246	Mus musculus CD40 antigen (Cd40), transcript variant 1, mRNA [NM_011611]
Rec8	1.6574204	1.6368783	Mus musculus REC8 homolog (yeast) (Rec8), mRNA [NM_020002]
Tmem63a	1.6569022	1.4651203	Mus musculus transmembrane protein 63a (Tmem63a), mRNA [NM_144794]
Krtap9-1	1.6557	1.1138145	Mus musculus keratin associated protein 9-1 (Krtap9-1), mRNA [NM_015741]
Nuak1	1.6547394	1.6387388	Mus musculus NUAK family, SNF1-like kinase, 1 (Nuak1), mRNA [NM_001004363]
Kcnj4	1.6532797	1.2028347	Mus musculus potassium inwardly-rectifying channel, subfamily J, member 4 (Kcnj4), mRNA [NM_008427]
Lgals8	1.6525444	1.2061774	Mus musculus lectin, galactose binding, soluble 8 (Lgals8), transcript variant 1, mRNA [NM_001199043]
Aqp8	1.6520436	-1.0396851	Mus musculus aquaporin 8 (Aqp8), transcript variant 1, mRNA [NM_007474]
Frmd4a	1.649886	-1.1396079	Mus musculus FERM domain containing 4A (Frmd4a), transcript variant 1, mRNA [NM_172475]
Tmcc3	1.6489336	1.2590766	Mus musculus transmembrane and coiled coil domains 3 (Tmcc3), transcript variant 1, mRNA [NM_172051]
Nhsl1	1.6468519	1.2186152	Mus musculus NHS-like 1 (Nhsl1), transcript variant 1, mRNA [NM_173390]
Rapgef3	1.6465384	2.5534713	Mus musculus Rap guanine nucleotide exchange factor (GEF) 3 (Rapgef3), transcript variant 2, mRNA [NM_144850]
Col11a2	1.6462494	1.7212797	Mus musculus collagen, type XI, alpha 2 (Col11a2), mRNA [NM_009926]
Art3	1.6447957	-1.0396851	Mus musculus ADP-ribosyltransferase 3 (Art3), mRNA [NM_181728]
Frmpd1	1.6431509	1.914275	Mus musculus FERM and PDZ domain containing 1 (Frmpd1), mRNA [NM_001081172]
Krt19	1.642139	3.0128918	Mus musculus keratin 19 (Krt19), mRNA [NM_008471]
Muc20	1.6414356	1.242382	Mus musculus mucin 20 (Muc20), transcript variant 2, mRNA [NM_146071]
Sntb2	1.6410662	2.1649556	Mus musculus syntrophin, basic 2 (Sntb2), mRNA [NM_009229]
Exoc6b	1.6402377	1.2787962	exocyst complex component 6B [Source:MGI Symbol;Acc:MGI:1923164] [ENSMUST00000051531]
Zfp827	1.6394805	1.8371356	Mus musculus zinc finger protein 827 (Zfp827), mRNA [NM_178267]
Il34	1.6394632	1.1558055	Mus musculus interleukin 34 (Il34), transcript variant 2, mRNA [NM_029646]
Lgi4	1.6377008	1.3490839	Mus musculus leucine-rich repeat LGI family, member 4 (Lgi4), mRNA [NM_144556]
Vmn1r204	1.6368788	-1.1119294	Mus musculus vomeronasal 1 receptor 204 (Vmn1r204), mRNA [NM_001045544]
Dnahc14	1.6367311	1.4084988	Mus musculus adult male hypothalamus cDNA, RIKEN full-length enriched library, clone:A230079K17 product:hypothetical protein, full insert sequence. [AK038967]
Plin4	1.6360735	1.085233	Mus musculus perilipin 4 (Plin4), mRNA [NM_020568]
Tspan17	1.6352857	1.7974784	Mus musculus tetraspanin 17 (Tspan17), mRNA [NM_028841]
Lag3	1.6350101	1.7238771	Mus musculus lymphocyte-activation gene 3 (Lag3), mRNA [NM_008479]
Ift46	1.6330912	1.1558055	Mus musculus intraflagellar transport 46 homolog (Chlamydomonas) (Ift46), mRNA [NM_023831]
Slc32a1	1.6314932	1.1694561	Mus musculus solute carrier family 32 (GABA vesicular transporter), member 1 (Slc32a1), mRNA [NM_009508]
Slc25a18	1.6314167	1.2102062	Mus musculus solute carrier family 25 (mitochondrial carrier), member 18 (Slc25a18), nuclear gene encoding mitochondrial protein, mRNA [NM_001081048]
Megf11	1.6303849	1.1138145	Mus musculus multiple EGF-like-domains 11 (Megf11), transcript variant 2, mRNA [NM_172522]
Tnip2	1.6293727	1.7861409	Mus musculus TNFAIP3 interacting protein 2 (Tnip2), mRNA [NM_139064]
Anpep	1.6286006	1.7716233	Mus musculus alanyl (membrane) aminopeptidase (Anpep), mRNA [NM_008486]
Flrt1	1.6277325	1.7878909	Mus musculus fibronectin leucine rich transmembrane protein 1 (Flrt1), mRNA [NM_201411]
Kcnk6	1.6263812	2.195434	Mus musculus potassium inwardly-rectifying channel, subfamily K, member 6 (Kcnk6), mRNA [NM_001033525]
Gjb2	1.6251227	1.5600724	Mus musculus gap junction protein, beta 2 (Gjb2), mRNA [NM_008125]
Dlgap3	1.624672	1.7708832	Mus musculus discs, large (Drosophila) homolog-associated protein 3 (Dlgap3), mRNA [NM_198618]
Rgs6	1.6236812	1.085233	Mus musculus regulator of G-protein signaling 6 (Rgs6), mRNA [NM_015812]
Stra6	1.6235877	2.2187488	Mus musculus stimulated by retinoic acid gene 6 (Stra6), transcript variant 1, mRNA [NM_001162476]
Bcl11a	1.6232487	1.7475227	Mus musculus B-cell CLL/lymphoma 11A (zinc finger protein) (Bcl11a), transcript variant 4, mRNA [NM_001242934]
Mreg	1.6229573	1.9845147	Mus musculus melanoregulin (Mreg), mRNA [NM_001005423]
Adam8	1.6228297	1.9670435	Mus musculus a disintegrin and metallopeptidase domain 8 (Adam8), mRNA [NM_007403]
Map3k14	1.6212133	-1.0282351	Mus musculus mitogen-activated protein kinase kinase kinase 14 (Map3k14), mRNA [NM_016896]
Ncrna00085	1.6207231	1.0207201	Mus musculus 0 day neonate cerebellum cDNA, RIKEN full-length enriched library, clone:C230078D19 product:unclassifiable, full insert sequence. [AK048874]
Zmynd12	1.6205934	1.4487323	Mus musculus zinc finger, MYND domain containing 12 (Zmynd12), mRNA [NM_001014900]
Kdm3a	1.6202165	1.8850749	Mus musculus lysine (K)-specific demethylase 3A (Kdm3a), transcript variant 1, mRNA [NM_173001]
Tmsb4x	1.6199894	2.0616643	Mus musculus thymosin, beta 4, X chromosome (Tmsb4x), mRNA [NM_021278]
Vpreb1	1.6178662	1.9479994	Mus musculus pre-B lymphocyte gene 1 (Vpreb1), mRNA [NM_016982]
Nrg1	1.6177197	1.7102476	Mus musculus neuregulin 1 (Nrg1), mRNA [NM_178591]
Ddx17	1.6176475	1.2565057	Mus musculus DEAD (Asp-Glu-Ala-Asp) box polypeptide 17 (Ddx17), transcript variant 2, mRNA [NM_199079]
Nuak2	1.612904	1.5911325	Mus musculus NUAK family, SNF1-like kinase, 2 (Nuak2), transcript variant A, mRNA [NM_001195025]
Arhgef17	1.6124493	1.9459536	Mus musculus Rho guanine nucleotide exchange factor (GEF) 17 (Arhgef17), mRNA [NM_001081116]
Lrrc32	1.6123587	1.1138145	Mus musculus leucine rich repeat containing 32 (Lrrc32), mRNA [NM_001113379]
Fezf2	1.6108795	1.1558055	Mus musculus Fez family zinc finger 2 (Fezf2), mRNA [NM_080433]
Pacsin1	1.6108077	1.3194038	Mus musculus protein kinase C and casein kinase substrate in neurons 1 (Pacsin1), transcript variant 1, mRNA [NM_011861]
Sesn2	1.6105536	1.3238668	Mus musculus sestrin 2 (Sesn2), mRNA [NM_144907]
Sertad3	1.6103685	1.4963939	Mus musculus SERTA domain containing 3 (Sertad3), mRNA [NM_133210]
Etl4	1.6085407	1.8521264	Mus musculus enhancer trap locus 4 (Etl4), transcript variant c, mRNA [NM_001081006]
Mmd2	1.6074926	1.4020278	Mus musculus monocyte to macrophage differentiation-associated 2 (Mmd2), mRNA [NM_175217]
Igfbp1	1.6071446	2.0472748	Mus musculus insulin-like growth factor binding protein 1 (Igfbp1), mRNA [NM_008341]
Fancc	1.6069672	1.4851706	Mus musculus Fanconi anemia, complementation group C (Fancc), transcript variant 2, mRNA [NM_001042673]
Kirrel2	1.6064106	1.4685708	Mus musculus kin of IRRE like 2 (Drosophila) (Kirrel2), mRNA [NM_172898]
Cobl	1.6064091	1.0749279	Mus musculus cordon-bleu (Cobl), mRNA [NM_172496]
Relb	1.6055014	1.2110208	Mus musculus avian reticuloendotheliosis viral (v-rel) oncogene related B (Relb), mRNA [NM_009046]
S1pr2	1.6043917	2.31624	Mus musculus sphingosine-1-phosphate receptor 2 (S1pr2), mRNA [NM_010333]
Fam196a	1.6026951	-1.0280808	Mus musculus adult male cortex cDNA, RIKEN full-length enriched library, clone:B530004C07 product:hypothetical protein, full insert sequence. [AK140373]
Slc16a11	1.6014497	1.277993	Mus musculus solute carrier family 16 (monocarboxylic acid transporters), member 11 (Slc16a11), transcript variant 3, mRNA [NM_153081]
Myoz3	1.600519	1.1172985	Mus musculus myozenin 3 (Myoz3), mRNA [NM_133363]
Fam171b	1.5990363	1.2922062	Mus musculus family with sequence similarity 171, member B (Fam171b), mRNA [NM_175514]
Dmtf1	1.5976818	1.5374111	Mus musculus cyclin D binding myb-like transcription factor 1 (Dmtf1), transcript variant 2, mRNA [NM_001110327]
Pde4d	1.5975144	1.7428441	Mus musculus phosphodiesterase 4D, cAMP specific (Pde4d), mRNA [NM_011056]
Upp1	1.5974948	1.2816143	Mus musculus uridine phosphorylase 1 (Upp1), transcript variant 1, mRNA [NM_009477]
Usp3	1.5964836	1.4599568	Mus musculus ubiquitin specific peptidase 3 (Usp3), mRNA [NM_144937]
Rab36	1.596445	1.085233	Mus musculus RAB36, member RAS oncogene family (Rab36), mRNA [NM_029781]
Trpc1	1.595216	1.012566	Mus musculus transient receptor potential cation channel, subfamily C, member 1 (Trpc1), mRNA [NM_011643]
Trak2	1.5951912	1.7212518	Mus musculus trafficking protein, kinesin binding 2 (Trak2), mRNA [NM_172406]
Tmem178	1.5950584	1.9547845	Mus musculus transmembrane protein 178 (Tmem178), mRNA [NM_026516]
Cdc42ep3	1.5943964	1.6450577	Mus musculus CDC42 effector protein (Rho GTPase binding) 3 (Cdc42ep3), mRNA [NM_026514]
Clcn5	1.5934744	1.5637667	chloride channel 5 [Source:MGI Symbol;Acc:MGI:99486] [ENSMUST00000004428]
Rest	1.5924878	1.2970397	Mus musculus RE1-silencing transcription factor (Rest), mRNA [NM_011263]
Ahdc1	1.5922278	1.5220459	Mus musculus AT hook, DNA binding motif, containing 1 (Ahdc1), mRNA [NM_146155]
Nek5	1.5919331	1.1138145	Mus musculus NIMA (never in mitosis gene a)-related expressed kinase 5 (Nek5), mRNA [NM_177898]
Sacs	1.5914501	1.0186565	sacsin [Source:MGI Symbol;Acc:MGI:1354724] [ENSMUST00000074447]
Rnf182	1.5906571	1.4219984	Mus musculus ring finger protein 182 (Rnf182), mRNA [NM_183204]
Relt	1.587808	-1.0611454	Mus musculus RELT tumor necrosis factor receptor (Relt), mRNA [NM_177073]
Bace2	1.5874119	1.4345511	Mus musculus beta-site APP-cleaving enzyme 2 (Bace2), mRNA [NM_019517]
Trim67	1.5863267	1.2074944	Mus musculus tripartite motif-containing 67 (Trim67), mRNA [NM_198632]
Foxa3	1.5860751	1.2561623	Mus musculus forkhead box A3 (Foxa3), mRNA [NM_008260]
Creg2	1.5846001	-1.0280808	Mus musculus cellular repressor of E1A-stimulated genes 2 (Creg2), mRNA [NM_170597]
Pigc	1.5840722	1.8822235	Mus musculus phosphatidylinositol glycan anchor biosynthesis, class C (Pigc), transcript variant 1, mRNA [NM_026078]
Cyp11a1	1.5840554	3.4094057	Mus musculus cytochrome P450, family 11, subfamily a, polypeptide 1 (Cyp11a1), nuclear gene encoding mitochondrial protein, mRNA [NM_019779]
Stmn3	1.5838424	1.1649575	Mus musculus stathmin-like 3 (Stmn3), mRNA [NM_009133]
Fads6	1.5822293	1.1104085	Mus musculus fatty acid desaturase domain family, member 6 (Fads6), mRNA [NM_178035]
Pptc7	1.5814728	1.3818371	Mus musculus PTC7 protein phosphatase homolog (S. cerevisiae) (Pptc7), mRNA [NM_177242]
Adc	1.5814362	1.638369	Mus musculus arginine decarboxylase (Adc), mRNA [NM_172875]
Bend7	1.5796349	1.4561751	Mus musculus BEN domain containing 7 (Bend7), transcript variant 1, mRNA [NM_178663]
Pqlc1	1.5786715	1.9891075	Mus musculus PQ loop repeat containing 1 (Pqlc1), transcript variant 2, mRNA [NM_001164420]
Kazald1	1.5773331	1.1558055	Mus musculus Kazal-type serine peptidase inhibitor domain 1 (Kazald1), mRNA [NM_178929]
Tg	1.5765659	1.012566	Mus musculus thyroglobulin (Tg), mRNA [NM_009375]
Fam176b	1.5765305	1.3938082	Mus musculus family with sequence similarity 176, member B (Fam176b), mRNA [NM_172145]
Tmem208	1.5761825	1.5381943	Mus musculus 10 day old male pancreas cDNA, RIKEN full-length enriched library, clone:1810029I04 product:hypothetical protein, full insert sequence. [AK131833]
Hs1bp3	1.5744059	1.1558055	Mus musculus HCLS1 binding protein 3 (Hs1bp3), mRNA [NM_021429]
Mtif3	1.5725877	-1.2886262	Mus musculus mitochondrial translational initiation factor 3 (Mtif3), nuclear gene encoding mitochondrial protein, mRNA [NM_029581]
Igf2as	1.572436	2.012095	Mus musculus insulin-like growth factor 2, antisense (Igf2as), antisense RNA [NR_002855]
Rfx4	1.5722188	1.3106644	Mus musculus regulatory factor X, 4 (influences HLA class II expression) (Rfx4), transcript variant 1, mRNA [NM_001024918]
Snx11	1.5719163	1.6152588	Mus musculus sorting nexin 11 (Snx11), mRNA [NM_028965]
Clec2i	1.570941	1.4469373	Mus musculus C-type lectin domain family 2, member i (Clec2i), mRNA [NM_020257]
Fam25c	1.5708158	2.1982987	Mus musculus family with sequence similarity 25, member C (Fam25c), mRNA [NM_183278]
Radil	1.5706679	1.7449722	Mus musculus Ras association and DIL domains (Radil), mRNA [NM_178702]
Spred2	1.5704602	1.2934326	Mus musculus sprouty-related, EVH1 domain containing 2 (Spred2), mRNA [NM_033523]
Hist2h4	1.5688509	1.44933	Mus musculus histone cluster 2, H4 (Hist2h4), mRNA [NM_033596]
Nfib	1.5682671	1.3248626	Mus musculus nuclear factor I/B (Nfib), transcript variant 1, mRNA [NM_001113209]
Zdhhc24	1.5673339	1.5934055	Mus musculus zinc finger, DHHC domain containing 24 (Zdhhc24), transcript variant 1, mRNA [NM_027476]
Tbc1d9	1.5667735	1.6280414	Mus musculus TBC1 domain family, member 9 (Tbc1d9), transcript variant 2, mRNA [NM_027758]
Apol7b	1.5665451	-1.0396851	apolipoprotein L 7b [Source:MGI Symbol;Acc:MGI:3583950] [ENSMUST00000149824]
Fam189a2	1.5665405	1.4444396	Mus musculus family with sequence similarity 189, member A2 (Fam189a2), mRNA [NM_001114174]
Gas7	1.5664504	1.7308356	Mus musculus growth arrest specific 7 (Gas7), transcript variant 2, mRNA [NM_001109657]
Rreb1	1.5659229	1.6355171	Mus musculus ras responsive element binding protein 1 (Rreb1), transcript variant 6, mRNA [NM_001177869]
Acap1	1.5654489	1.3094066	Mus musculus ArfGAP with coiled-coil, ankyrin repeat and PH domains 1 (Acap1), mRNA [NM_153788]
Bach2	1.565142	1.749298	Mus musculus BTB and CNC homology 2 (Bach2), mRNA [NM_001109661]
Zfp619	1.5648193	1.012566	Mus musculus zinc finger protein 619 (Zfp619), mRNA [NM_001004139]
Iqcg	1.5646719	1.2227296	Mus musculus IQ motif containing G (Iqcg), mRNA [NM_178378]
Sgsm1	1.5633113	1.0186565	Mus musculus small G protein signaling modulator 1 (Sgsm1), transcript variant 3, mRNA [NM_001162965]
Jak3	1.5631227	1.1207118	Mus musculus Janus kinase 3 (Jak3), transcript variant 1, mRNA [NM_010589]
Npas1	1.5621885	1.2216215	Mus musculus neuronal PAS domain protein 1 (Npas1), mRNA [NM_008718]
Zmiz1	1.5615535	1.7470428	Mus musculus zinc finger, MIZ-type containing 1 (Zmiz1), mRNA [NM_183208]
Oaf	1.5614219	1.4271277	Mus musculus OAF homolog (Drosophila) (Oaf), mRNA [NM_178644]
Rhox2e	1.5590595	1.0186565	Mus musculus reproductive homeobox 2E (Rhox2e), mRNA [NM_001085348]
Slx1b	1.5590137	1.447629	Mus musculus SLX1 structure-specific endonuclease subunit homolog B (S. cerevisiae) (Slx1b), transcript variant 1, mRNA [NM_029420]
Foxp1	1.55887	1.5300616	Mus musculus forkhead box P1 (Foxp1), transcript variant 1, mRNA [NM_053202]
Gabra2	1.55872	-1.8258008	Mus musculus 10 days neonate cerebellum cDNA, RIKEN full-length enriched library, clone:B930007L07 product:gamma-aminobutyric acid (GABA-A) receptor, subunit alpha 2, full insert sequence. [AK046953]
Sema5b	1.5582471	1.4653063	Mus musculus sema domain, seven thrombospondin repeats (type 1 and type 1-like), transmembrane domain (TM) and short cytoplasmic domain, (semaphorin) 5B (Sema5b), mRNA [NM_013661]
C1qtnf4	1.558016	1.3171107	Mus musculus C1q and tumor necrosis factor related protein 4 (C1qtnf4), mRNA [NM_026161]
Psors1c2	1.5575175	1.5619923	Mus musculus psoriasis susceptibility 1 candidate 2 (human) (Psors1c2), mRNA [NM_020576]
Abl1	1.5559343	1.3940709	Mus musculus c-abl oncogene 1, non-receptor tyrosine kinase (Abl1), transcript variant 1, mRNA [NM_001112703]
Itgb1bp1	1.554531	-1.1335999	Mus musculus integrin beta 1 binding protein 1 (Itgb1bp1), mRNA [NM_008403]
Clec4a1	1.5539505	-1.0280808	Mus musculus C-type lectin domain family 4, member a1 (Clec4a1), mRNA [NM_199311]
Abcg4	1.5536197	1.6738224	Mus musculus ATP-binding cassette, sub-family G (WHITE), member 4 (Abcg4), mRNA [NM_138955]
Rnf169	1.552803	1.4710654	Mus musculus ring finger protein 169 (Rnf169), mRNA [NM_175388]
Tet3	1.5527825	1.012566	Mus musculus tet oncogene family member 3 (Tet3), mRNA [NM_183138]
Nudt4	1.5524869	1.7746625	Mus musculus nudix (nucleoside diphosphate linked moiety X)-type motif 4 (Nudt4), mRNA [NM_027722]
Tshz3	1.5523406	1.8814267	Mus musculus teashirt zinc finger family member 3 (Tshz3), mRNA [NM_172298]
Homer3	1.5496545	1.236403	Mus musculus NOD-derived CD11c +ve dendritic cells cDNA, RIKEN full-length enriched library, clone:F630230H03 product:unclassifiable, full insert sequence. [AK155463]
Nox1	1.5495644	1.1758803	Mus musculus NADPH oxidase 1 (Nox1), mRNA [NM_172203]
Enpp5	1.5489489	1.1981915	Mus musculus ectonucleotide pyrophosphatase/phosphodiesterase 5 (Enpp5), transcript variant 1, mRNA [NM_032003]
Mtap1a	1.5480962	1.3520797	Mus musculus microtubule-associated protein 1 A (Mtap1a), transcript variant 1, mRNA [NM_032393]
Dusp5	1.5479815	1.0286814	Mus musculus dual specificity phosphatase 5 (Dusp5), mRNA [NM_001085390]
Cabp1	1.5478045	1.3415906	Mus musculus calcium binding protein 1 (Cabp1), mRNA [NM_013879]
Mum1	1.5477769	1.4046001	Mus musculus melanoma associated antigen (mutated) 1 (Mum1), mRNA [NM_023431]
Muc13	1.5476408	1.1449445	Mus musculus mucin 13, epithelial transmembrane (Muc13), mRNA [NM_010739]
Traf1	1.5472107	1.012566	Mus musculus TNF receptor-associated factor 1 (Traf1), mRNA [NM_009421]
Otos	1.5468543	-1.1404034	Mus musculus otospiralin (Otos), mRNA [NM_153114]
Zfp560	1.5466293	1.2719879	Mus musculus zinc finger protein 560 (Zfp560), mRNA [NM_001004190]
Trem2	1.546362	1.3561928	Mus musculus triggering receptor expressed on myeloid cells 2 (Trem2), mRNA [NM_031254]
Arc	1.5438831	-1.0396851	Mus musculus activity regulated cytoskeletal-associated protein (Arc), mRNA [NM_018790]
Spry1	1.5434077	1.7060974	Mus musculus sprouty homolog 1 (Drosophila) (Spry1), mRNA [NM_011896]
Ahcyl2	1.5434041	1.0981619	S-adenosylhomocysteine hydrolase-like 2 [Source:MGI Symbol;Acc:MGI:1921590] [ENSMUST00000101611]
Plekhg4	1.5433214	1.4064904	Mus musculus pleckstrin homology domain containing, family G (with RhoGef domain) member 4 (Plekhg4), mRNA [NM_001081333]
Calcoco2	1.5433097	2.2117653	Mus musculus calcium binding and coiled-coil domain 2 (Calcoco2), transcript variant 1, mRNA [NM_029755]
Cd34	1.5431347	1.0520078	Mus musculus CD34 antigen (Cd34), transcript variant 2, mRNA [NM_133654]
Cyp4v3	1.5415518	-1.0280808	Mus musculus cytochrome P450, family 4, subfamily v, polypeptide 3 (Cyp4v3), mRNA [NM_133969]
Zfr2	1.5415274	1.4975532	Mus musculus zinc finger RNA binding protein 2 (Zfr2), mRNA [NM_001034895]
Aebp2	1.5403244	1.8172776	Mus musculus AE binding protein 2 (Aebp2), transcript variant 1, mRNA [NM_001005605]
Tmem53	1.5398439	1.3615887	Mus musculus transmembrane protein 53 (Tmem53), mRNA [NM_026837]
Lgals4	1.539358	1.1138145	Mus musculus lectin, galactose binding, soluble 4 (Lgals4), mRNA [NM_010706]
Gspt2	1.5385045	1.8831282	G1 to S phase transition 2 [Source:MGI Symbol;Acc:MGI:1316727] [ENSMUST00000137033]
Npepl1	1.5374435	1.1954652	Mus musculus aminopeptidase-like 1 (Npepl1), mRNA [NM_213733]
Lim2	1.5368456	1.244437	lens intrinsic membrane protein 2 [Source:MGI Symbol;Acc:MGI:104698] [ENSMUST00000164977]
Inpp5d	1.5360874	1.7535452	Mus musculus inositol polyphosphate-5-phosphatase D (Inpp5d), transcript variant 1, mRNA [NM_010566]
Olfr324	1.5357244	1.085233	Mus musculus olfactory receptor 324 (Olfr324), mRNA [NM_001011743]
Susd3	1.5333883	1.2207743	sushi domain containing 3 [Source:MGI Symbol;Acc:MGI:1913579] [ENSMUST00000058196]
Olfr392	1.5333508	1.085233	Mus musculus olfactory receptor 392 (Olfr392), mRNA [NM_147006]
Tifa	1.5325898	1.1999357	Mus musculus TRAF-interacting protein with forkhead-associated domain (Tifa), mRNA [NM_145133]
Uck1	1.5323026	1.6179677	Mus musculus uridine-cytidine kinase 1 (Uck1), mRNA [NM_011675]
Fhl2	1.5318832	2.0973377	Mus musculus four and a half LIM domains 2 (Fhl2), mRNA [NM_010212]
Syde1	1.530702	1.627831	Mus musculus synapse defective 1, Rho GTPase, homolog 1 (C. elegans) (Syde1), mRNA [NM_027875]
Nacc2	1.5304865	2.5359821	Mus musculus nucleus accumbens associated 2, BEN and BTB (POZ) domain containing (Nacc2), transcript variant 2, mRNA [NM_001037098]
Fam71e1	1.5298669	1.6871632	Mus musculus family with sequence similarity 71, member E1 (Fam71e1), mRNA [NM_028169]
Phkg1	1.5296743	1.072123	Mus musculus phosphorylase kinase gamma 1 (Phkg1), mRNA [NM_011079]
Ccdc107	1.5293645	2.2740817	coiled-coil domain containing 107 [Source:MGI Symbol;Acc:MGI:1913423] [ENSMUST00000107922]
Rgp1	1.5292937	1.181359	Mus musculus RGP1 retrograde golgi transport homolog (S. cerevisiae) (Rgp1), mRNA [NM_172866]
Cdcp1	1.5291612	-1.0280808	Mus musculus CUB domain containing protein 1 (Cdcp1), mRNA [NM_133974]
Olfr629	1.5289444	1.2292259	Mus musculus olfactory receptor 629 (Olfr629), mRNA [NM_146821]
Mid2	1.5288969	1.1138145	Mus musculus midline 2 (Mid2), mRNA [NM_011845]
B4galt5	1.5286337	1.8071017	Mus musculus UDP-Gal:betaGlcNAc beta 1,4-galactosyltransferase, polypeptide 5 (B4galt5), mRNA [NM_019835]
Scml4	1.528425	1.2033732	Mus musculus sex comb on midleg-like 4 (Drosophila) (Scml4), mRNA [NM_172938]
N28178	1.5276649	1.1138145	Mus musculus expressed sequence N28178 (N28178), mRNA [NM_172690]
Igsf3	1.5270021	1.4305686	Mus musculus immunoglobulin superfamily, member 3 (Igsf3), mRNA [NM_207205]
Slpi	1.5260702	1.0186565	Mus musculus secretory leukocyte peptidase inhibitor (Slpi), mRNA [NM_011414]
Pgbd5	1.5259355	2.2511234	Mus musculus piggyBac transposable element derived 5 (Pgbd5), mRNA [NM_171824]
Slc22a13b	1.5259199	2.0195312	Mus musculus RIKEN cDNA 9330176C04 gene (9330176C04Rik), non-coding RNA [NR_033303]
Ube2ql1	1.5242363	1.4524374	Mus musculus ubiquitin-conjugating enzyme E2Q family-like 1 (Ube2ql1), mRNA [NM_001145162]
Ski	1.5242223	1.1910067	Mus musculus ski sarcoma viral oncogene homolog (avian) (Ski), mRNA [NM_011385]
Cep55	1.5238898	1.481899	Mus musculus centrosomal protein 55 (Cep55), transcript variant 2, mRNA [NM_028760]
Scg5	1.5237241	1.5720692	Mus musculus secretogranin V (Scg5), mRNA [NM_009162]
Marveld2	1.5236576	1.4367163	Mus musculus MARVEL (membrane-associating) domain containing 2 (Marveld2), transcript variant 1, mRNA [NM_001038602]
Ccdc120	1.523224	1.6255503	Mus musculus coiled-coil domain containing 120 (Ccdc120), mRNA [NM_207202]
Synj2bp	1.5227579	1.6500845	Mus musculus synaptojanin 2 binding protein (Synj2bp), mRNA [NM_025292]
Isg20	1.5222783	1.2400986	Mus musculus interferon-stimulated protein (Isg20), transcript variant 1, mRNA [NM_020583]
Dact1	1.5221722	-1.3200489	Mus musculus dapper homolog 1, antagonist of beta-catenin (xenopus) (Dact1), transcript variant 1, mRNA [NM_001190466]
Ppl	1.5207269	2.09322	Mus musculus periplakin (Ppl), mRNA [NM_008909]
Arap3	1.5194755	1.5978465	Mus musculus ArfGAP with RhoGAP domain, ankyrin repeat and PH domain 3 (Arap3), transcript variant 1, mRNA [NM_139206]
Pla1a	1.5186043	2.6660244	Mus musculus phospholipase A1 member A (Pla1a), mRNA [NM_134102]
Serac1	1.5181988	1.0186565	Mus musculus serine active site containing 1 (Serac1), transcript variant 2, mRNA [NM_177311]
Il28ra	1.5172663	1.4347531	Mus musculus interleukin 28 receptor alpha (Il28ra), mRNA [NM_174851]
Mtap7	1.5155852	1.9456681	Mus musculus microtubule-associated protein 7 (Mtap7), transcript variant 1, mRNA [NM_008635]
Fam187b	1.5153167	1.9668993	Mus musculus family with sequence similarity 187, member B (Fam187b), transcript variant 1, mRNA [NM_175240]
Sik1	1.5149292	1.8267056	Mus musculus salt inducible kinase 1 (Sik1), mRNA [NM_010831]
Sh2d2a	1.514827	1.0186565	Mus musculus SH2 domain protein 2A (Sh2d2a), transcript variant 1, mRNA [NM_021309]
Rims3	1.5145527	1.5626981	Mus musculus regulating synaptic membrane exocytosis 3 (Rims3), mRNA [NM_182929]
Rbpj	1.5137339	1.5265388	Mus musculus recombination signal binding protein for immunoglobulin kappa J region (Rbpj), transcript variant 1, mRNA [NM_009035]
Accn4	1.5134058	-1.0396851	Mus musculus amiloride-sensitive cation channel 4, pituitary (Accn4), mRNA [NM_183022]
Slc8a3	1.511727	-1.0777227	Mus musculus solute carrier family 8 (sodium/calcium exchanger), member 3 (Slc8a3), transcript variant 2, mRNA [NM_080440]
Chsy1	1.510751	1.4695386	Mus musculus chondroitin sulfate synthase 1 (Chsy1), mRNA [NM_001081163]
Gpr37l1	1.510663	1.1558055	Mus musculus G protein-coupled receptor 37-like 1 (Gpr37l1), mRNA [NM_134438]
Ppargc1b	1.5105028	-1.1065313	Mus musculus peroxisome proliferative activated receptor, gamma, coactivator 1 beta (Ppargc1b), mRNA [NM_133249]
Tssk6	1.5086936	1.2098422	Mus musculus testis-specific serine kinase 6 (Tssk6), mRNA [NM_032004]
S100a3	1.5082917	1.0186565	Mus musculus S100 calcium binding protein A3 (S100a3), mRNA [NM_011310]
Col7a1	1.5067247	1.2776877	Mus musculus collagen, type VII, alpha 1 (Col7a1), mRNA [NM_007738]
Tmprss3	1.5060352	1.012566	Mus musculus transmembrane protease, serine 3 (Tmprss3), transcript variant 1, mRNA [NM_001163776]
Sema6a	1.5035663	1.1749732	sema domain, transmembrane domain (TM), and cytoplasmic domain, (semaphorin) 6A [Source:MGI Symbol;Acc:MGI:1203727] [ENSMUST00000151382]
Plekhg6	1.5035145	1.1344421	Mus musculus pleckstrin homology domain containing, family G (with RhoGef domain) member 6 (Plekhg6), mRNA [NM_198604]
Syt5	1.5027678	1.3265785	Mus musculus synaptotagmin V (Syt5), mRNA [NM_016908]
Prdm10	1.5027083	1.085233	Mus musculus PR domain containing 10 (Prdm10), mRNA [NM_001080817]
Tacr2	1.5021635	1.3856913	Mus musculus tachykinin receptor 2 (Tacr2), mRNA [NM_009314]
Zfp654	1.5019823	1.5088507	Mus musculus zinc finger protein 654 (Zfp654), mRNA [NM_028059]
Flt3l	1.5014894	1.4934007	Mus musculus FMS-like tyrosine kinase 3 ligand (Flt3l), mRNA [NM_013520]
Ralgapa2	1.500531	1.3100088	Ral GTPase activating protein, alpha subunit 2 (catalytic) [Source:MGI Symbol;Acc:MGI:3036245] [ENSMUST00000048349]
Slc25a19	1.4963276	1.5294083	Mus musculus solute carrier family 25 (mitochondrial thiamine pyrophosphate carrier), member 19 (Slc25a19), nuclear gene encoding mitochondrial protein, mRNA [NM_026071]
Prickle2	1.4944643	-1.7096231	Mus musculus prickle homolog 2 (Drosophila) (Prickle2), transcript variant 4, mRNA [NM_001134460]
Klf3	1.4941937	1.5220218	Mus musculus Kruppel-like factor 3 (basic) (Klf3), mRNA [NM_008453]
Kdm6b	1.4924988	1.6285489	Mus musculus KDM1 lysine (K)-specific demethylase 6B (Kdm6b), mRNA [NM_001017426]
Jub	1.4922482	2.1622567	Mus musculus ajuba (Jub), mRNA [NM_010590]
Hoxc9	1.4868886	2.5818596	Mus musculus homeobox C9 (Hoxc9), mRNA [NM_008272]
Chd5	1.485883	1.5445737	Mus musculus chromodomain helicase DNA binding protein 5 (Chd5), transcript variant 1, mRNA [NM_001081376]
Mmp11	1.4851254	1.6263983	Mus musculus matrix metallopeptidase 11 (Mmp11), mRNA [NM_008606]
Wnt4	1.4810745	2.2566772	wingless-related MMTV integration site 4 [Source:MGI Symbol;Acc:MGI:98957] [ENSMUST00000045747]
Fam161b	1.4806261	1.7985885	Mus musculus family with sequence similarity 161, member B (Fam161b), mRNA [NM_172581]
Il11	1.4789388	2.0516806	Mus musculus interleukin 11 (Il11), mRNA [NM_008350]
Defb42	1.4760386	1.804218	Mus musculus defensin beta 42 (Defb42), mRNA [NM_001034910]
Klk1b3	1.4748393	2.021736	Mus musculus kallikrein 1-related peptidase b3 (Klk1b3), mRNA [NM_008693]
Acrbp	1.4745576	1.5784752	Mus musculus proacrosin binding protein (Acrbp), transcript variant 2, mRNA [NM_001127340]
Frat1	1.4743053	1.503369	Mus musculus frequently rearranged in advanced T-cell lymphomas (Frat1), mRNA [NM_008043]
Akap7	1.4726659	1.7847824	Mus musculus A kinase (PRKA) anchor protein 7 (Akap7), mRNA [NM_018747]
Tpm1	1.4653887	1.9159416	Mus musculus tropomyosin 1, alpha (Tpm1), transcript variant 1, mRNA [NM_001164248]
Cdk15	1.4653025	1.6265898	Mus musculus cyclin-dependent kinase 15 (Cdk15), mRNA [NM_001033373]
Twf2	1.4622091	1.5544534	Mus musculus twinfilin, actin-binding protein, homolog 2 (Drosophila) (Twf2), mRNA [NM_011876]
Folr2	1.462039	1.7812288	Mus musculus folate receptor 2 (fetal) (Folr2), mRNA [NM_008035]
Ttll6	1.4612737	1.7019184	Mus musculus tubulin tyrosine ligase-like family, member 6 (Ttll6), mRNA [NM_172799]
S100a6	1.4608536	3.15607	Mus musculus S100 calcium binding protein A6 (calcyclin) (S100a6), mRNA [NM_011313]
Amotl2	1.4581753	1.8216988	Mus musculus angiomotin-like 2 (Amotl2), mRNA [NM_019764]
Gsta3	1.4573466	2.6316366	Mus musculus glutathione S-transferase, alpha 3 (Gsta3), transcript variant 1, mRNA [NM_001077353]
Iqgap3	1.4558339	1.5258971	Mus musculus IQ motif containing GTPase activating protein 3 (Iqgap3), mRNA [NM_001033484]
Bbs1	1.4532005	1.5557507	Mus musculus Bardet-Biedl syndrome 1 (human) (Bbs1), mRNA [NM_001033128]
Guca1b	1.4528762	5.277184	Mus musculus guanylate cyclase activator 1B (Guca1b), mRNA [NM_146079]
Foxc1	1.4518341	2.1779065	Mus musculus forkhead box C1 (Foxc1), mRNA [NM_008592]
Gpcpd1	1.4508377	1.5825473	Mus musculus glycerophosphocholine phosphodiesterase GDE1 homolog (S. cerevisiae) (Gpcpd1), transcript variant 4, mRNA [NM_001042672]
Scube3	1.4502246	1.9123127	signal peptide, CUB domain, EGF-like 3 [Source:MGI Symbol;Acc:MGI:3045253] [ENSMUST00000043503]
Ect2	1.4494416	1.6985096	Mus musculus ect2 oncogene (Ect2), transcript variant 1, mRNA [NM_007900]
Mt2	1.4477965	3.9113526	Mus musculus metallothionein 2 (Mt2), mRNA [NM_008630]
Llgl2	1.4466561	2.1747177	Mus musculus lethal giant larvae homolog 2 (Drosophila) (Llgl2), mRNA [NM_145438]
Ecm1	1.4454497	1.6833305	Mus musculus extracellular matrix protein 1 (Ecm1), mRNA [NM_007899]
Skor1	1.4433119	25.12253	Mus musculus SKI family transcriptional corepressor 1 (Skor1), transcript variant 1, mRNA [NM_172446]
Il33	1.4429724	2.3234046	Mus musculus interleukin 33 (Il33), transcript variant 1, mRNA [NM_001164724]
Cnn2	1.4420817	1.6516587	Mus musculus calponin 2 (Cnn2), mRNA [NM_007725]
Nmnat3	1.4391924	1.7382804	Mus musculus nicotinamide nucleotide adenylyltransferase 3 (Nmnat3), nuclear gene encoding mitochondrial protein, mRNA [NM_144533]
Zfp618	1.437254	1.7764277	Mus musculus zinc fingerprotein 618 (Zfp618), mRNA [NM_028326]
Ypel2	1.4354177	2.0378401	Mus musculus yippee-like 2 (Drosophila) (Ypel2), mRNA [NM_001005341]
Meis2	1.4351861	1.6921117	Mus musculus Meis homeobox 2 (Meis2), transcript variant 5, mRNA [NM_001159569]
Tgfb2	1.4340453	1.503701	Mus musculus transforming growth factor, beta 2 (Tgfb2), mRNA [NM_009367]
Mfsd7c	1.4330431	1.5902376	Mus musculus major facilitator superfamily domain containing 7C (Mfsd7c), mRNA [NM_145447]
Inf2	1.4325502	1.5147239	Mus musculus inverted formin, FH2 and WH2 domain containing (Inf2), mRNA [NM_198411]
Epb4.1l2	1.4323523	2.213274	Mus musculus erythrocyte protein band 4.1-like 2 (Epb4.1l2), transcript variant 1, mRNA [NM_001199265]
Tm7sf3	1.4318595	2.3917115	Mus musculus transmembrane 7 superfamily member 3 (Tm7sf3), mRNA [NM_026281]
Cirbp	1.4295684	1.5409172	Mus musculus cold inducible RNA binding protein (Cirbp), mRNA [NM_007705]
Ankrd23	1.4293346	1.5466406	Mus musculus ankyrin repeat domain 23 (Ankrd23), mRNA [NM_153502]
Zfp128	1.4286946	1.5014483	Mus musculus zinc finger protein 128 (Zfp128), mRNA [NM_153802]
Elf3	1.4286667	1.5234923	Mus musculus E74-like factor 3 (Elf3), transcript variant 2, mRNA [NM_007921]
Trp53inp1	1.4280261	1.5180649	Mus musculus transformation related protein 53 inducible nuclear protein 1 (Trp53inp1), transcript variant 1, mRNA [NM_021897]
Plcd3	1.4258302	1.5560912	Mus musculus phospholipase C, delta 3 (Plcd3), mRNA [NM_152813]
Acbd7	1.4253387	1.5499413	Mus musculus acyl-Coenzyme A binding domain containing 7 (Acbd7), mRNA [NM_030063]
Osbpl8	1.4231541	1.6791773	Mus musculus oxysterol binding protein-like 8 (Osbpl8), transcript variant 1, mRNA [NM_175489]
Fblim1	1.4208652	1.5137919	Mus musculus filamin binding LIM protein 1 (Fblim1), transcript variant 2, mRNA [NM_133754]
Cage1	1.4199384	1.82027	Mus musculus cancer antigen 1 (Cage1), mRNA [NM_027724]
Six2	1.4193754	1.5052549	Mus musculus sine oculis-related homeobox 2 homolog (Drosophila) (Six2), mRNA [NM_011380]
Kank4	1.4191624	1.5281699	Mus musculus KN motif and ankyrin repeat domains 4 (Kank4), mRNA [NM_172872]
Rasgrp3	1.4190991	2.5750606	Mus musculus RAS, guanyl releasing protein 3 (Rasgrp3), transcript variant 2, mRNA [NM_207246]
Lefty2	1.4182949	1.6153142	Mus musculus left-right determination factor 2 (Lefty2), mRNA [NM_177099]
Fgfbp3	1.4180329	1.5749415	Mus musculus fibroblast growth factor binding protein 3 (Fgfbp3), mRNA [NM_028263]
Lox	1.4171118	1.705891	Mus musculus lysyl oxidase (Lox), mRNA [NM_010728]
Cd14	1.4165933	1.5794809	Mus musculus CD14 antigen (Cd14), mRNA [NM_009841]
Fstl3	1.415158	1.6984018	Mus musculus follistatin-like 3 (Fstl3), mRNA [NM_031380]
Prc1	1.4145992	1.6132601	Mus musculus protein regulator of cytokinesis 1 (Prc1), mRNA [NM_145150]
Usp27x	1.4143655	1.6348453	ubiquitin specific peptidase 27, X chromosome [Source:MGI Symbol;Acc:MGI:1859645] [ENSMUST00000134976]
Mamdc4	1.4139752	1.5181115	Mus musculus MAM domain containing 4 (Mamdc4), mRNA [NM_001081199]
Zbtb4	1.4137541	1.6806954	Mus musculus zinc finger and BTB domain containing 4 (Zbtb4), mRNA [NM_029348]
Slc24a6	1.4133855	1.7782512	Mus musculus solute carrier family 24 (sodium/potassium/calcium exchanger), member 6 (Slc24a6), transcript variant 2, mRNA [NM_001177594]
Arhgdig	1.4128256	1.5901368	Mus musculus Rho GDP dissociation inhibitor (GDI) gamma (Arhgdig), mRNA [NM_008113]
Nkx1-1	1.4127947	7.628008	PREDICTED: Mus musculus NK1 transcription factor related, locus 1 (Drosophila) (Nkx1-1), mRNA [XM_001473635]
Rnf128	1.4111856	1.5851328	Mus musculus ring finger protein 128 (Rnf128), mRNA [NM_023270]
Acp6	1.4092475	1.5572962	Mus musculus acid phosphatase 6, lysophosphatidic (Acp6), mRNA [NM_019800]
Reep3	1.4086682	1.5120797	Mus musculus receptor accessory protein 3 (Reep3), transcript variant 2, mRNA [NM_178606]
Izumo4	1.4066969	1.6398734	Mus musculus IZUMO family member 4 (Izumo4), mRNA [NM_027829]
Ncoa3	1.4061182	1.6539203	Mus musculus nuclear receptor coactivator 3 (Ncoa3), mRNA [NM_008679]
Rhcg	1.4052624	1.6243849	Mus musculus Rhesus blood group-associated C glycoprotein (Rhcg), mRNA [NM_019799]
Zfhx3	1.4051286	1.6608422	Mus musculus zinc finger homeobox 3 (Zfhx3), mRNA [NM_007496]
Mgst2	1.4035101	1.6401585	Mus musculus microsomal glutathione S-transferase 2 (Mgst2), mRNA [NM_174995]
Arhgap4	1.4033315	1.6523178	Mus musculus Rho GTPase activating protein 4 (Arhgap4), transcript variant 1, mRNA [NM_138630]
Golga1	1.4030666	1.5207596	Mus musculus golgi autoantigen, golgin subfamily a, 1 (Golga1), mRNA [NM_029793]
Plekhb1	1.4028056	1.6616822	Mus musculus pleckstrin homology domain containing, family B (evectins) member 1 (Plekhb1), transcript variant 1, mRNA [NM_013746]
Atxn1	1.4027319	1.9667159	Mus musculus ataxin 1 (Atxn1), transcript variant 2, mRNA [NM_009124]
Kcnk5	1.4018925	1.6259469	Mus musculus potassium channel, subfamily K, member 5 (Kcnk5), mRNA [NM_021542]
Dtx3l	1.4017062	1.5312576	Mus musculus deltex 3-like (Drosophila) (Dtx3l), mRNA [NM_001013371]
Rnase4	1.401546	2.9510927	Mus musculus ribonuclease, RNase A family 4 (Rnase4), transcript variant 1, mRNA [NM_021472]
Casz1	1.4006351	1.9271843	Mus musculus castor homolog 1, zinc finger (Drosophila) (Casz1), transcript variant 1, mRNA [NM_001159344]
Ankrd34a	1.3991401	1.6208131	Mus musculus ankyrin repeat domain 34A (Ankrd34a), mRNA [NM_001024851]
Camk2d	1.3967301	1.724923	Mus musculus calcium/calmodulin-dependent protein kinase II, delta (Camk2d), transcript variant 1, mRNA [NM_001025439]
Dync1i1	1.3965598	1.7018784	Mus musculus dynein cytoplasmic 1 intermediate chain 1 (Dync1i1), transcript variant 1, mRNA [NM_010063]
Tcfeb	1.3957887	1.678153	Mus musculus transcription factor EB (Tcfeb), transcript variant 2, mRNA [NM_001161722]
Col1a1	1.395613	1.518099	Mus musculus collagen, type I, alpha 1 (Col1a1), mRNA [NM_007742]
Dnajc25	1.3948728	1.5073265	DnaJ (Hsp40) homolog, subfamily C, member 25 [Source:MGI Symbol;Acc:MGI:1919679] [ENSMUST00000150309]
Rybp	1.394187	1.6069359	Mus musculus RING1 and YY1 binding protein (Rybp), mRNA [NM_019743]
Elac1	1.3901294	1.5968825	Mus musculus elaC homolog 1 (E. coli) (Elac1), mRNA [NM_053255]
Efnb3	1.3879827	1.5921731	Mus musculus ephrin B3 (Efnb3), mRNA [NM_007911]
Adora1	1.3873603	1.6422209	Mus musculus adenosine A1 receptor (Adora1), transcript variant 1, mRNA [NM_001008533]
Nrip3	1.3864743	1.5152086	Mus musculus nuclear receptor interacting protein 3 (Nrip3), mRNA [NM_020610]
Myl9	1.3854215	1.664852	Mus musculus myosin, light polypeptide 9, regulatory (Myl9), mRNA [NM_172118]
Spon2	1.3853512	1.9946989	Mus musculus spondin 2, extracellular matrix protein (Spon2), mRNA [NM_133903]
Sct	1.3850205	2.7989185	Mus musculus secretin (Sct), mRNA [NM_011328]
Tnfrsf25	1.3827404	2.0469778	Mus musculus tumor necrosis factor receptor superfamily, member 25 (Tnfrsf25), mRNA [NM_033042]
Hoxb9	1.3809577	1.9861104	Mus musculus homeobox B9 (Hoxb9), mRNA [NM_008270]
Ecscr	1.3785143	1.6239206	Mus musculus endothelial cell-specific chemotaxis regulator (Ecscr), mRNA [NM_001033141]
Mmrn2	1.3782797	1.7378598	Mus musculus multimerin 2 (Mmrn2), mRNA [NM_153127]
Oxnad1	1.3776352	1.7352214	Mus musculus oxidoreductase NAD-binding domain containing 1 (Oxnad1), mRNA [NM_145460]
Tmem135	1.3767922	1.5013579	Mus musculus transmembrane protein 135 (Tmem135), mRNA [NM_028343]
Klhdc5	1.3767248	1.6934993	Mus musculus kelch domain containing 5 (Klhdc5), mRNA [NM_001081237]
Mylip	1.376688	1.6289192	Mus musculus myosin regulatory light chain interacting protein (Mylip), transcript variant 1, mRNA [NM_153789]
Tmod1	1.3761111	2.0774102	Mus musculus tropomodulin 1 (Tmod1), mRNA [NM_021883]
Srsf12	1.3736386	1.6209455	Mus musculus serine/arginine-rich splicing factor 12 (Srsf12), mRNA [NM_177774]
Zfp235	1.3726707	1.901016	Mus musculus zinc finger protein 235 (Zfp235), mRNA [NM_019941]
Ifngr2	1.3723676	1.5012473	Mus musculus interferon gamma receptor 2 (Ifngr2), mRNA [NM_008338]
Lass3	1.3720015	1.8157063	Mus musculus LAG1 homolog, ceramide synthase 3 (Lass3), mRNA [NM_001164201]
Baz1a	1.3709888	1.5477477	Mus musculus bromodomain adjacent to zinc finger domain 1A (Baz1a), mRNA [NM_013815]
Acoxl	1.3703058	2.220939	Mus musculus acyl-Coenzyme A oxidase-like (Acoxl), mRNA [NM_028765]
Cggbp1	1.3694165	1.5403448	Mus musculus CGG triplet repeat binding protein 1 (Cggbp1), mRNA [NM_178647]
Treml1	1.3666303	1.5483003	Mus musculus triggering receptor expressed on myeloid cells-like 1 (Treml1), mRNA [NM_027763]
Ltbp4	1.3657868	1.5039136	Mus musculus latent transforming growth factor beta binding protein 4 (Ltbp4), transcript variant 1, mRNA [NM_175641]
Zkscan3	1.3640982	1.6572796	Mus musculus adult male liver tumor cDNA, RIKEN full-length enriched library, clone:C730004D03 product:SCAN-KRAB-zinc finger gene 1, full insert sequence. [AK050028]
Zfp202	1.3633779	1.7075348	Mus musculus zinc finger protein 202 (Zfp202), mRNA [NM_030713]
Sh3rf1	1.3626125	1.5032984	Mus musculus SH3 domain containing ring finger 1 (Sh3rf1), mRNA [NM_021506]
Syt9	1.3587242	1.8477057	Mus musculus synaptotagmin IX (Syt9), mRNA [NM_021889]
Prss12	1.3499765	1.9601525	Mus musculus protease, serine, 12 neurotrypsin (motopsin) (Prss12), mRNA [NM_008939]
Fam176a	1.3499109	2.0124395	Mus musculus family with sequence similarity 176, member A (Fam176a), mRNA [NM_145570]
Nceh1	1.3496214	1.7033309	Mus musculus arylacetamide deacetylase-like 1 (Nceh1), mRNA [NM_178772]
Ercc4	1.3490648	1.6180363	Mus musculus excision repair cross-complementing rodent repair deficiency, complementation group 4 (Ercc4), mRNA [NM_015769]
Cntnap2	1.348713	1.7366989	Mus musculus contactin associated protein-like 2 (Cntnap2), transcript variant 1, mRNA [NM_001004357]
Sertad2	1.3470607	1.5051997	Mus musculus SERTA domain containing 2 (Sertad2), transcript variant 1, mRNA [NM_021372]
Clip4	1.3470197	1.669298	Mus musculus CAP-GLY domain containing linker protein family, member 4 (Clip4), transcript variant 1, mRNA [NM_030179]
Slco4c1	1.3460691	1.710013	Mus musculus solute carrier organic anion transporter family, member 4C1 (Slco4c1), mRNA [NM_172658]
Rdh5	1.3455522	1.5932717	Mus musculus retinol dehydrogenase 5 (Rdh5), mRNA [NM_134006]
Ankib1	1.3439698	1.6884423	Mus musculus ankyrin repeat and IBR domain containing 1 (Ankib1), mRNA [NM_001003909]
Slc22a15	1.3438615	1.8191369	Mus musculus solute carrier family 22 (organic anion/cation transporter), member 15 (Slc22a15), mRNA [NM_001039371]
Me3	1.3426809	1.7133418	Mus musculus malic enzyme 3, NADP(+)-dependent, mitochondrial (Me3), nuclear gene encoding mitochondrial protein, mRNA [NM_181407]
Bin3	1.3419702	1.6256921	Mus musculus bridging integrator 3 (Bin3), mRNA [NM_021328]
Itgb3	1.341854	1.6509175	Mus musculus integrin beta 3 (Itgb3), mRNA [NM_016780]
Prmt8	1.3373705	2.136374	Mus musculus protein arginine N-methyltransferase 8 (Prmt8), mRNA [NM_201371]
Tagln	1.3346465	2.172653	Mus musculus transgelin (Tagln), mRNA [NM_011526]
Dok2	1.333798	1.6989554	Mus musculus docking protein 2 (Dok2), mRNA [NM_010071]
Lamc2	1.3336904	3.0047312	Mus musculus laminin, gamma 2 (Lamc2), mRNA [NM_008485]
Gorasp1	1.3323647	1.7919855	Mus musculus golgi reassembly stacking protein 1 (Gorasp1), mRNA [NM_028976]
Chgb	1.3321533	1.500589	Mus musculus chromogranin B (Chgb), mRNA [NM_007694]
Klc3	1.3321173	1.5467571	Mus musculus kinesin light chain 3 (Klc3), mRNA [NM_146182]
Grin3b	1.3305156	2.0210316	Mus musculus glutamate receptor, ionotropic, NMDA3B (Grin3b), mRNA [NM_130455]
Sp6	1.3302566	1.7684506	Mus musculus trans-acting transcription factor 6 (Sp6), mRNA [NM_031183]
Stambp	1.3294083	1.9203465	Mus musculus STAM binding protein (Stambp), mRNA [NM_024239]
Pcdha4	1.3292868	1.6153431	Mus musculus protocadherin alpha 4 (Pcdha4), mRNA [NM_007766]
Tmprss12	1.3288129	1.5150032	Mus musculus transmembrane (C-terminal) protease, serine 12 (Tmprss12), mRNA [NM_183109]
Zmynd8	1.3279184	-1.5085425	Mus musculus zinc finger, MYND-type containing 8 (Zmynd8), mRNA [NM_027230]
Ppyr1	1.327882	-1.6140308	pancreatic polypeptide receptor 1 [Source:MGI Symbol;Acc:MGI:105374] [ENSMUST00000052164]
Trim7	1.3273439	-1.6649605	Mus musculus tripartite motif-containing 7 (Trim7), mRNA [NM_053166]
Dok4	1.327286	1.9191898	Mus musculus docking protein 4 (Dok4), mRNA [NM_053246]
Wnt9b	1.3270429	1.7215853	Mus musculus wingless-type MMTV integration site 9B (Wnt9b), mRNA [NM_011719]
Tmem136	1.3266114	1.5845839	Mus musculus transmembrane protein 136 (Tmem136), mRNA [NM_001034863]
Slc17a9	1.3265163	1.5115831	Mus musculus solute carrier family 17, member 9 (Slc17a9), mRNA [NM_183161]
Nr5a2	1.326095	1.6137241	Mus musculus nuclear receptor subfamily 5, group A, member 2 (Nr5a2), transcript variant 1, mRNA [NM_030676]
Lrp3	1.3260874	-1.7715272	Mus musculus low density lipoprotein receptor-related protein 3 (Lrp3), mRNA [NM_001024707]
Zfp169	1.3251162	1.5297729	Mus musculus zinc finger protein 169 (Zfp169), transcript variant 1, mRNA [NM_026450]
Zfp473	1.3211909	1.5209693	Mus musculus zinc finger protein 473 (Zfp473), mRNA [NM_178734]
Ren2	1.3211678	-1.5901194	Mus musculus renin 2 tandem duplication of Ren1 (Ren2), mRNA [NM_031193]
Irs3	1.3200865	-1.5752996	Mus musculus insulin receptor substrate 3 (Irs3), mRNA [NM_010571]
Dstyk	1.3173827	1.5118084	Mus musculus dual serine/threonine and tyrosine protein kinase (Dstyk), mRNA [NM_172516]
Cox6a2	1.3173488	1.954154	Mus musculus cytochrome c oxidase, subunit VI a, polypeptide 2 (Cox6a2), nuclear gene encoding mitochondrial protein, mRNA [NM_009943]
Slc12a5	1.3164961	1.9655222	Mus musculus solute carrier family 12, member 5 (Slc12a5), mRNA [NM_020333]
Stim2	1.3156918	1.5646	Mus musculus stromal interaction molecule 2 (Stim2), mRNA [NM_001081103]
Klf8	1.3149558	1.6179956	Mus musculus Kruppel-like factor 8 (Klf8), mRNA [NM_173780]
Coro2a	1.3144821	1.759286	Mus musculus coronin, actin binding protein 2A (Coro2a), transcript variant 1, mRNA [NM_178893]
Zhx3	1.3137767	1.9028289	zinc fingers and homeoboxes 3 [Source:MGI Symbol;Acc:MGI:2444772] [ENSMUST00000103112]
Actn3	1.313192	1.5341811	Mus musculus actinin alpha 3 (Actn3), mRNA [NM_013456]
Urgcp	1.3124973	1.5428344	Mus musculus upregulator of cell proliferation (Urgcp), nuclear gene encoding mitochondrial protein, transcript variant 2, mRNA [NM_001077661]
Fam83g	1.3118367	1.5030346	Mus musculus family with sequence similarity 83, member G (Fam83g), mRNA [NM_178618]
Khdrbs1	1.3116586	1.6024913	KH domain containing, RNA binding, signal transduction associated 1 [Source:MGI Symbol;Acc:MGI:893579] [ENSMUST00000129342]
Pip5k1a	1.310674	2.9477704	phosphatidylinositol-4-phosphate 5-kinase, type 1 alpha [Source:MGI Symbol;Acc:MGI:107929] [ENSMUST00000107229]
Tmem28	1.3104817	6.91154	Mus musculus transmembrane protein 28 (Tmem28), mRNA [NM_001081283]
Slit1	1.3101399	1.6891005	Mus musculus slit homolog 1 (Drosophila) (Slit1), mRNA [NM_015748]
Mt1	1.3093438	2.786757	Mus musculus metallothionein 1 (Mt1), mRNA [NM_013602]
Mep1b	1.3092785	1.7238076	Mus musculus meprin 1 beta (Mep1b), mRNA [NM_008586]
Rhoc	1.3092209	1.5310643	Mus musculus ras homolog gene family, member C (Rhoc), mRNA [NM_007484]
Dapk2	1.3051549	-1.78006	Mus musculus death-associated protein kinase 2 (Dapk2), mRNA [NM_010019]
Muc19	1.3050402	1.6381632	Mus musculus mucin 19 (Muc19), mRNA [NM_207243]
Gca	1.3043636	1.5799389	Mus musculus grancalcin (Gca), mRNA [NM_145523]
Scrn1	1.3026425	1.7720602	Mus musculus secernin 1 (Scrn1), mRNA [NM_027268]
Zbtb49	1.3019774	1.5696627	Mus musculus zinc finger and BTB domain containing 49 (Zbtb49), mRNA [NM_029162]
Pou3f1	1.3019645	1.513856	Mus musculus POU domain, class 3, transcription factor 1 (Pou3f1), mRNA [NM_011141]
Fam160a1	1.3006119	1.6983473	Mus musculus family with sequence similarity 160, member A1 (Fam160a1), mRNA [NM_172682]
Zfp534	1.3005495	1.7107536	Mus musculus zinc finger protein 534 (Zfp534), mRNA [NM_001127188]
Ptch2	1.2999766	1.6909857	Mus musculus patched homolog 2 (Ptch2), mRNA [NM_008958]
Lrrk1	1.2995809	2.1910925	Mus musculus leucine-rich repeat kinase 1 (Lrrk1), mRNA [NM_146191]
Grik4	1.2984526	1.5318848	Mus musculus glutamate receptor, ionotropic, kainate 4 (Grik4), mRNA [NM_175481]
Ttc14	1.2969909	1.5781507	Mus musculus tetratricopeptide repeat domain 14 (Ttc14), transcript variant 2, mRNA [NM_025978]
Ehd2	1.295914	1.6546786	EH-domain containing 2 [Source:MGI Symbol;Acc:MGI:2154274] [ENSMUST00000098799]
Arhgef16	1.2952152	2.0476782	Mus musculus Rho guanine nucleotide exchange factor (GEF) 16 (Arhgef16), mRNA [NM_001112744]
Pde1c	1.2930342	1.553646	Mus musculus phosphodiesterase 1C (Pde1c), transcript variant 2, mRNA [NM_001025568]
Metrnl	1.2929496	1.5389185	Mus musculus meteorin, glial cell differentiation regulator-like (Metrnl), mRNA [NM_144797]
Myh7	1.2915261	1.9519334	Mus musculus myosin, heavy polypeptide 7, cardiac muscle, beta (Myh7), mRNA [NM_080728]
Itln1	1.2910476	2.0845242	Mus musculus intelectin 1 (galactofuranose binding) (Itln1), mRNA [NM_010584]
Csrp1	1.2863979	1.8857853	Mus musculus cysteine and glycine-rich protein 1 (Csrp1), mRNA [NM_007791]
Gbp2	1.2814021	1.6086189	Mus musculus guanylate binding protein 2 (Gbp2), mRNA [NM_010260]
Tspan32	1.2805363	-1.5480855	Mus musculus tetraspanin 32 (Tspan32), transcript variant 2, mRNA [NM_020286]
Plscr5	1.2800695	1.5790858	Mus musculus phospholipid scramblase family, member 5 (Plscr5), mRNA [NM_001195693]
Dnahc10	1.2774153	2.040261	Mus musculus dynein, axonemal, heavy chain 10 (Dnahc10), mRNA [NM_019536]
Spaca4	1.2718934	1.5956327	Mus musculus sperm acrosome associated 4 (Spaca4), mRNA [NM_027055]
Rgl3	1.2713201	1.7905208	Mus musculus ral guanine nucleotide dissociation stimulator-like 3 (Rgl3), mRNA [NM_023622]
Atg16l2	1.271276	1.6078991	Mus musculus autophagy related 16 like 2 (S. cerevisiae) (Atg16l2), mRNA [NM_001111111]
Msx3	1.2690669	2.1670432	Mus musculus homeobox, msh-like 3 (Msx3), mRNA [NM_010836]
Ier5	1.2675624	2.015116	Mus musculus immediate early response 5 (Ier5), mRNA [NM_010500]
Tchh	1.2649127	1.685138	Mus musculus trichohyalin (Tchh), mRNA [NM_001163098]
Eml2	1.2645595	1.6305568	Mus musculus echinoderm microtubule associated protein like 2 (Eml2), transcript variant 1, mRNA [NM_028153]
Apobr	1.2620322	1.5835137	Mus musculus apolipoprotein B receptor (Apobr), mRNA [NM_138310]
Fosl2	1.2618808	1.6268758	Mus musculus fos-like antigen 2 (Fosl2), mRNA [NM_008037]
Pgpep1	1.2610447	1.7263762	Mus musculus pyroglutamyl-peptidase I (Pgpep1), mRNA [NM_023217]
Iqsec3	1.2604169	2.5390558	IQ motif and Sec7 domain 3 [Source:MGI Symbol;Acc:MGI:2677208] [ENSMUST00000051049]
Rnu3b1	1.260251	-1.6796535	Mus musculus U3B small nuclear RNA 1 (Rnu3b1), small nuclear RNA [NR_004415]
Arhgef26	1.2586201	1.5337335	Mus musculus Rho guanine nucleotide exchange factor (GEF) 26 (Arhgef26), mRNA [NM_001081295]
Fkbp1b	1.2577851	1.6952074	Mus musculus FK506 binding protein 1b (Fkbp1b), mRNA [NM_016863]
Gfra3	1.2573853	1.5518887	Mus musculus glial cell line derived neurotrophic factor family receptor alpha 3 (Gfra3), mRNA [NM_010280]
Jhdm1d	1.2573731	1.6803832	Mus musculus jumonji C domain-containing histone demethylase 1 homolog D (S. cerevisiae) (Jhdm1d), mRNA [NM_001033430]
Polr1b	1.2569327	1.6256126	polymerase (RNA) I polypeptide B [Source:MGI Symbol;Acc:MGI:108014] [ENSMUST00000028874]
Kcnd2	1.2564982	1.5088592	Mus musculus potassium voltage-gated channel, Shal-related family, member 2 (Kcnd2), mRNA [NM_019697]
Gls	1.2524511	1.755214	Mus musculus glutaminase (Gls), nuclear gene encoding mitochondrial protein, transcript variant 1, mRNA [NM_001081081]
Nlrp4f	1.251175	1.8977472	Mus musculus NLR family, pyrin domain containing 4F (Nlrp4f), mRNA [NM_175290]
Evi5	1.2469163	1.6411736	Mus musculus ecotropic viral integration site 5 (Evi5), mRNA [NM_007964]
Ltbp2	1.2465318	1.8604213	Mus musculus latent transforming growth factor beta binding protein 2 (Ltbp2), mRNA [NM_013589]
Tdh	1.245949	-1.7740538	Mus musculus L-threonine dehydrogenase (Tdh), mRNA [NM_021480]
Taok2	1.2458752	5.2523394	Mus musculus TAO kinase 2 (Taok2), transcript variant 1, mRNA [NM_001163774]
Ksr1	1.2455739	1.7457839	Mus musculus kinase suppressor of ras 1 (Ksr1), mRNA [NM_013571]
Dsp	1.2441655	1.6491576	Mus musculus desmoplakin (Dsp), mRNA [NM_023842]
Pde4a	1.2439196	1.7841837	Mus musculus phosphodiesterase 4A, cAMP specific (Pde4a), transcript variant 5, mRNA [NM_183408]
Tmem229b	1.2417548	1.5373379	Mus musculus transmembrane protein 229B (Tmem229b), transcript variant 1, mRNA [NM_178745]
Zfpm2	1.2404807	-1.5679256	Mus musculus zinc finger protein, multitype 2 (Zfpm2), mRNA [NM_011766]
Pde6g	1.2396384	1.7758894	Mus musculus phosphodiesterase 6G, cGMP-specific, rod, gamma (Pde6g), mRNA [NM_012065]
H2afy	1.2391497	1.5309662	Mus musculus H2A histone family, member Y (H2afy), transcript variant 1, mRNA [NM_012015]
Rundc3a	1.23889	1.5692321	Mus musculus RUN domain containing 3A, mRNA (cDNA clone MGC:54578 IMAGE:6391042), complete cds. [BC046319]
Slc30a2	1.2384319	2.1354098	Mus musculus solute carrier family 30 (zinc transporter), member 2 (Slc30a2), mRNA [NM_001039677]
Sox2ot	1.237048	1.5260732	Mus musculus adult male medulla oblongata cDNA, RIKEN full-length enriched library, clone:6330444I21 product:hypothetical protein, full insert sequence. [AK031919]
Ccdc150	1.2365117	10.585976	Mus musculus coiled-coil domain containing 150 (Ccdc150), mRNA [NM_030025]
Ahsg	1.2350984	-1.8355048	Mus musculus alpha-2-HS-glycoprotein (Ahsg), mRNA [NM_013465]
Map3k2	1.2341497	1.7100407	Mus musculus mitogen-activated protein kinase kinase kinase 2 (Map3k2), mRNA [NM_011946]
Mtmr3	1.2341374	1.9906669	Mus musculus myotubularin related protein 3 (Mtmr3), mRNA [NM_028860]
Nqo1	1.2339633	1.6612188	Mus musculus NAD(P)H dehydrogenase, quinone 1 (Nqo1), mRNA [NM_008706]
Fgf4	1.232161	1.6213413	Mus musculus fibroblast growth factor 4 (Fgf4), mRNA [NM_010202]
Ccdc142	1.2312695	1.8099405	Mus musculus coiled-coil domain containing 142 (Ccdc142), mRNA [NM_001081266]
Glipr2	1.2300009	1.5659788	Mus musculus GLI pathogenesis-related 2 (Glipr2), mRNA [NM_027450]
Mpv17l	1.228403	2.1703606	Mus musculus Mpv17 transgene, kidney disease mutant-like (Mpv17l), nuclear gene encoding mitochondrial protein, mRNA [NM_033564]
Icam1	1.2280263	1.5721357	Mus musculus intercellular adhesion molecule 1 (Icam1), mRNA [NM_010493]
Gdf9	1.2276789	1.5900427	Mus musculus growth differentiation factor 9 (Gdf9), mRNA [NM_008110]
Rbm12b	1.2246749	2.215215	Mus musculus RNA binding motif protein 12B (Rbm12b), mRNA [NM_028226]
Sned1	1.2244945	1.6233307	sushi, nidogen and EGF-like domains 1 [Source:MGI Symbol;Acc:MGI:3045960] [ENSMUST00000062202]
Cnih3	1.2231754	1.732288	Mus musculus cornichon homolog 3 (Drosophila) (Cnih3), transcript variant 1, mRNA [NM_028408]
Slc16a14	1.2231411	1.6330162	Mus musculus solute carrier family 16 (monocarboxylic acid transporters), member 14 (Slc16a14), mRNA [NM_027921]
Dmbx1	1.2229049	1.6857725	Mus musculus diencephalon/mesencephalon homeobox 1 (Dmbx1), transcript variant 1, mRNA [NM_130865]
Meis1	1.2217245	1.5928646	Mus musculus Meis homeobox 1 (Meis1), transcript variant B, mRNA [NM_001193271]
Mrgprg	1.2213542	-1.5575864	Mus musculus MAS-related GPR, member G (Mrgprg), mRNA [NM_203492]
Tmem80	1.2204455	1.6347492	Mus musculus transmembrane protein 80 (Tmem80), transcript variant 1, mRNA [NM_027797]
Itk	1.216518	2.3294084	Mus musculus IL2-inducible T-cell kinase (Itk), mRNA [NM_010583]
Sos1	1.214961	1.8158168	Mus musculus son of sevenless homolog 1 (Drosophila) (Sos1), mRNA [NM_009231]
Tnfrsf10b	1.214004	1.605356	Mus musculus tumor necrosis factor receptor superfamily, member 10b (Tnfrsf10b), mRNA [NM_020275]
Stx1a	1.21309	1.5177779	Mus musculus syntaxin 1A (brain) (Stx1a), mRNA [NM_016801]
Tubb2a	1.2128441	2.0998027	Mus musculus tubulin, beta 2A (Tubb2a), mRNA [NM_009450]
Krt8	1.2123849	1.7232305	Mus musculus blastocyst blastocyst cDNA, RIKEN full-length enriched library, clone:I1C0017I01 product:keratin complex 2, basic, gene 8, full insert sequence. [AK166854]
Tcfcp2l1	1.2118709	1.5342988	Mus musculus transcription factor CP2-like 1 (Tcfcp2l1), mRNA [NM_023755]
Cyyr1	1.2107334	4.907999	Mus musculus cysteine and tyrosine-rich protein 1 (Cyyr1), mRNA [NM_144853]
Selenbp1	1.2090051	1.8249265	Mus musculus selenium binding protein 1 (Selenbp1), mRNA [NM_009150]
Dmd	1.207977	1.6973675	Mus musculus dystrophin, muscular dystrophy (Dmd), mRNA [NM_007868]
Rai1	1.2077614	1.7001047	Mus musculus retinoic acid induced 1 (Rai1), transcript variant 1, mRNA [NM_009021]
Cd274	1.2074238	1.7671599	Mus musculus CD274 antigen (Cd274), mRNA [NM_021893]
Rnf13	1.2068915	1.5212935	Mus musculus ring finger protein 13 (Rnf13), transcript variant 1, mRNA [NM_001113413]
Lclat1	1.2067137	1.5588287	Mus musculus lysocardiolipin acyltransferase 1 (Lclat1), transcript variant 1, mRNA [NM_001081071]
Hspb8	1.2066817	2.3179579	Mus musculus heat shock protein 8 (Hspb8), mRNA [NM_030704]
Bves	1.2063954	1.80988	Mus musculus blood vessel epicardial substance (Bves), mRNA [NM_024285]
Dleu2	1.2060314	1.8958589	Mus musculus adult male cortex cDNA, RIKEN full-length enriched library, clone:7730401J12 product:inferred: deleted in lymphocytic leukemia, 2, full insert sequence. [AK033078]
Qpct	1.203452	1.7686698	Mus musculus glutaminyl-peptide cyclotransferase (glutaminyl cyclase) (Qpct), mRNA [NM_027455]
Slc16a10	1.1992807	-2.0038218	solute carrier family 16 (monocarboxylic acid transporters), member 10 [Source:MGI Symbol;Acc:MGI:1919722] [ENSMUST00000045307]
Arhgef12	1.1985104	1.5485408	Mus musculus Rho guanine nucleotide exchange factor (GEF) 12 (Arhgef12), mRNA [NM_027144]
Snora47	1.197471	-1.6807226	Mus musculus small nucleolar RNA, H/ACA box 47 (Snora47), small nucleolar RNA [NR_034043]
Egfr	1.1959375	-1.7143564	Mus musculus epidermal growth factor receptor (Egfr), transcript variant 2, mRNA [NM_007912]
Krt18	1.1958513	2.0387807	Mus musculus keratin 18 (Krt18), mRNA [NM_010664]
Gpc4	1.1942027	1.6031206	Mus musculus glypican 4 (Gpc4), mRNA [NM_008150]
Rufy4	1.191013	1.6529983	Mus musculus RUN and FYVE domain containing 4 (Rufy4), transcript variant 2, mRNA [NM_001034060]
Fgfbp1	1.1900296	2.1934352	Mus musculus fibroblast growth factor binding protein 1 (Fgfbp1), mRNA [NM_008009]
Msx2	1.1853011	1.7304677	Mus musculus homeobox, msh-like 2 (Msx2), mRNA [NM_013601]
Bcam	1.1832364	1.91908	Mus musculus basal cell adhesion molecule (Bcam), mRNA [NM_020486]
Nrsn1	1.1824048	1.7430654	Mus musculus neurensin 1 (Nrsn1), mRNA [NM_009513]
Fes	1.180665	1.6681757	Mus musculus feline sarcoma oncogene (Fes), mRNA [NM_010194]
Lhx3	1.1793935	1.6245996	Mus musculus LIM homeobox protein 3 (Lhx3), mRNA [NM_001039653]
T2	1.1776232	-1.5434138	Mus musculus brachyury 2 (T2), mRNA [NM_001161832]
Plin2	1.1760483	1.8904682	Mus musculus perilipin 2 (Plin2), mRNA [NM_007408]
Ppfibp2	1.1756026	1.5878652	Mus musculus PTPRF interacting protein, binding protein 2 (liprin beta 2) (Ppfibp2), transcript variant 1, mRNA [NM_008905]
Ckb	1.1742483	1.5224514	Mus musculus creatine kinase, brain (Ckb), mRNA [NM_021273]
Akr1c13	1.1726567	1.5173585	Mus musculus aldo-keto reductase family 1, member C13 (Akr1c13), mRNA [NM_013778]
Mllt11	1.1659336	1.7199905	Mus musculus myeloid/lymphoid or mixed-lineage leukemia (trithorax homolog, Drosophila); translocated to, 11 (Mllt11), mRNA [NM_019914]
Irgm1	1.163908	1.5510815	Mus musculus immunity-related GTPase family M member 1 (Irgm1), mRNA [NM_008326]
Amica1	1.1619918	-2.0569937	Mus musculus adhesion molecule, interacts with CXADR antigen 1 (Amica1), mRNA [NM_001005421]
Dlx5	1.1619623	3.1588335	Mus musculus distal-less homeobox 5 (Dlx5), transcript variant 1, mRNA [NM_010056]
Kis2	1.1612785	-1.5451425	Mus musculus Kaplan integration site 2 (Kis2), non-coding RNA [NR_003188]
Zfp219	1.160993	1.5509442	Mus musculus zinc finger protein 219 (Zfp219), mRNA [NM_027248]
Itga3	1.1603209	1.7043614	Mus musculus integrin alpha 3 (Itga3), mRNA [NM_013565]
Barx2	1.1602756	1.5460217	Mus musculus BarH-like homeobox 2 (Barx2), mRNA [NM_013800]
Nrap	1.1599768	2.226698	Mus musculus nebulin-related anchoring protein (Nrap), transcript variant 2, mRNA [NM_008733]
Hsf5	1.1587427	1.7486985	Mus musculus heat shock transcription factor family member 5 (Hsf5), mRNA [NM_001045527]
Olfr94	1.158483	-1.9449627	Mus musculus olfactory receptor 94 (Olfr94), mRNA [NM_001011518]
R3hdml	1.1563125	1.8864629	Mus musculus R3H domain containing-like (R3hdml), mRNA [NM_001099331]
Eif2c4	1.1549882	1.522322	Mus musculus eukaryotic translation initiation factor 2C, 4 (Eif2c4), mRNA [NM_153177]
Kcng2	1.1539552	1.7819355	Mus musculus potassium voltage-gated channel, subfamily G, member 2 (Kcng2), mRNA [NM_001190373]
Tnfsf13b	1.1531187	2.0601664	Mus musculus tumor necrosis factor (ligand) superfamily, member 13b (Tnfsf13b), mRNA [NM_033622]
Tax1bp3	1.1512696	1.5690382	Mus musculus Tax1 (human T-cell leukemia virus type I) binding protein 3 (Tax1bp3), mRNA [NM_029564]
Slc26a7	1.1506548	1.5543096	Mus musculus solute carrier family 26, member 7 (Slc26a7), mRNA [NM_145947]
Tmem56	1.1504989	1.5564389	Mus musculus transmembrane protein 56 (Tmem56), mRNA [NM_178936]
Mbd5	1.148387	1.668876	methyl-CpG binding domain protein 5 [Source:MGI Symbol;Acc:MGI:2138934] [ENSMUST00000132717]
Zfp454	1.1465058	1.649217	Mus musculus zinc finger protein 454 (Zfp454), mRNA [NM_172794]
Pxt1	1.1450441	1.8786118	Mus musculus peroxisomal, testis specific 1 (Pxt1), mRNA [NM_153390]
Fbxo15	1.1429995	1.6079118	Mus musculus F-box protein 15 (Fbxo15), mRNA [NM_015798]
Pmp22	1.1429452	1.6451502	Mus musculus peripheral myelin protein 22 (Pmp22), mRNA [NM_008885]
Dpysl3	1.141134	1.5065186	Mus musculus dihydropyrimidinase-like 3 (Dpysl3), transcript variant 2, mRNA [NM_009468]
Aldh8a1	1.1407392	-1.6072456	Mus musculus aldehyde dehydrogenase 8 family, member A1 (Aldh8a1), mRNA [NM_178713]
Sirt4	1.1390371	1.9033359	Mus musculus sirtuin 4 (silent mating type information regulation 2 homolog) 4 (S. cerevisiae) (Sirt4), transcript variant 1, mRNA [NM_001167691]
Zfp551	1.1378518	1.5550936	Mus musculus zinc fingr protein 551 (Zfp551), mRNA [NM_001033820]
Kcna3	1.1375544	1.6949306	Mus musculus potassium voltage-gated channel, shaker-related subfamily, member 3 (Kcna3), mRNA [NM_008418]
Rnu2	1.1372153	-1.6077551	Mus musculus U2 small nuclear RNA (Rnu2), small nuclear RNA [NR_004414]
Eya2	1.136924	1.6612781	Mus musculus eyes absent 2 homolog (Drosophila) (Eya2), mRNA [NM_010165]
Notch1	1.1355293	1.7769945	Mus musculus Notch gene homolog 1 (Drosophila) (Notch1), mRNA [NM_008714]
Defa-rs7	1.1354204	-1.7713516	Mus musculus mRNA for cryptdin related sequence peptide (CRS4C2 gene), strain C3H/HeN. [AJ564870]
Gstm5	1.1315314	1.5434856	Mus musculus glutathione S-transferase, mu 5 (Gstm5), mRNA [NM_010360]
Syt6	1.1311107	-1.521038	Mus musculus synaptotagmin VI (Syt6), mRNA [NM_018800]
Arhgdib	1.1310127	1.540635	Mus musculus Rho, GDP dissociation inhibitor (GDI) beta (Arhgdib), mRNA [NM_007486]
Nudt18	1.1295991	1.9102736	Mus musculus nudix (nucleoside diphosphate linked moiety X)-type motif 18 (Nudt18), mRNA [NM_153136]
Pla2r1	1.129121	2.2964566	Mus musculus phospholipase A2 receptor 1 (Pla2r1), mRNA [NM_008867]
Defa-rs10	1.1285434	-1.7231895	Mus musculus defensin, alpha, related sequence 10 (Defa-rs10), mRNA [NM_007845]
Znrf4	1.1274376	1.7362804	Mus musculus zinc and ring finger 4 (Znrf4), mRNA [NM_011483]
Saa2	1.1272911	1.7842298	Mus musculus serum amyloid A 2 (Saa2), mRNA [NM_011314]
Snap47	1.1265577	1.5037377	Mus musculus synaptosomal-associated protein, 47 (Snap47), mRNA [NM_144521]
Agrn	1.1264981	1.572462	Mus musculus agrin (Agrn), mRNA [NM_021604]
AU020094	1.1260556	-1.6761541	AGENCOURT_10018206 NIH_MGC_94 Mus musculus cDNA clone IMAGE:6491716 5', mRNA sequence [BU503976]
Dvl3	1.1256078	-2.1145818	Mus musculus dishevelled 3, dsh homolog (Drosophila) (Dvl3), mRNA [NM_007889]
Lats2	1.1255119	8.455705	Mus musculus large tumor suppressor 2 (Lats2), transcript variant B, mRNA [NM_153382]
Krtap16-4	1.1254435	-1.9616885	Mus musculus keratin associated protein 16-4 (Krtap16-4), mRNA [NM_130873]
Flnc	1.1220992	1.5275745	Mus musculus filamin C, gamma (Flnc), mRNA [NM_001081185]
Fxyd1	1.120196	-1.8746032	Mus musculus FXYD domain-containing ion transport regulator 1 (Fxyd1), transcript variant 3, mRNA [NM_052992]
Ccbe1	1.1185288	-2.020818	Mus musculus collagen and calcium binding EGF domains 1 (Ccbe1), mRNA [NM_178793]
Spcs2	1.1159388	-1.6478156	Mus musculus signal peptidase complex subunit 2 homolog (S. cerevisiae) (Spcs2), mRNA [NM_025668]
Dll4	1.1132268	1.7387574	Mus musculus delta-like 4 (Drosophila) (Dll4), mRNA [NM_019454]
Fgf8	1.1121897	-1.8704689	Mus musculus fibroblast growth factor 8 (Fgf8), transcript variant 1, mRNA [NM_010205]
Cd38	1.110583	1.6803805	Mus musculus CD38 antigen (Cd38), mRNA [NM_007646]
Stk30	1.1098894	1.5700274	Mus musculus serine/threonine kinase 30 (Stk30), mRNA [NM_011973]
Tmem159	1.109545	1.5246565	Mus musculus transmembrane protein 159 (Tmem159), mRNA [NM_145586]
AY358078	1.1068846	1.6036468	Mus musculus cDNA sequence AY358078 (AY358078), mRNA [NM_194347]
Chd6	1.106339	4.542653	Mus musculus chromodomain helicase DNA binding protein 6 (Chd6), mRNA [NM_173368]
Defb48-ps	1.105567	-1.5170366	Mus musculus defensin beta 48 pseudogene (Defb48-ps), non-coding RNA [NR_002880]
Nme6	1.1053451	1.6009607	non-metastatic cells 6, protein expressed in (nucleoside-diphosphate kinase) [Source:MGI Symbol;Acc:MGI:1861676] [ENSMUST00000142544]
Prr18	1.1046721	-1.5545479	Mus musculus proline rich region 18 (Prr18), transcript variant 1, mRNA [NM_178774]
Dnmt3a	1.10388	1.6373961	Mus musculus DNA methyltransferase 3A (Dnmt3a), transcript variant 1, mRNA [NM_007872]
Pskh1	1.1038698	1.5341989	Mus musculus protein serine kinase H1 (Pskh1), mRNA [NM_173432]
Per3	1.1014458	1.5730717	Mus musculus period homolog 3 (Drosophila) (Per3), mRNA [NM_011067]
Pstpip2	1.1014313	-1.6761581	Mus musculus proline-serine-threonine phosphatase-interacting protein 2 (Pstpip2), mRNA [NM_013831]
Peg13	1.1001884	1.5755923	Mus musculus paternally expressed 13 (Peg13), non-coding RNA [NR_002864]
Hmox1	1.0998558	2.4507008	Mus musculus heme oxygenase (decycling) 1 (Hmox1), mRNA [NM_010442]
Ehf	1.0998008	2.4104419	Mus musculus ets homologous factor (Ehf), mRNA [NM_007914]
Ppap2b	1.0996238	1.5316403	Mus musculus phosphatidic acid phosphatase type 2B (Ppap2b), mRNA [NM_080555]
Myo1g	1.0969524	1.7392919	Mus musculus myosin IG (Myo1g), mRNA [NM_178440]
Cdhr4	1.0959718	-1.6223487	cadherin-related family member 4 [Source:MGI Symbol;Acc:MGI:1916648] [ENSMUST00000035215]
Cdh18	1.0953153	1.5669076	Mus musculus cadherin 18 (Cdh18), mRNA [NM_001081299]
Vmn1r48	1.0950482	1.5771538	Mus musculus vomeronasal 1 receptor 48 (Vmn1r48), mRNA [NM_053218]
Krt2	1.0937803	-1.5672272	Mus musculus keratin 2 (Krt2), mRNA [NM_010668]
Gsn	1.093691	1.6829522	Mus musculus gelsolin (Gsn), transcript variant 1, mRNA [NM_146120]
Baiap2l1	1.0923688	1.559426	Mus musculus BAI1-associated protein 2-like 1 (Baiap2l1), mRNA [NM_025833]
Ccdc106	1.0880963	1.6441696	Mus musculus coiled-coil domain containing 106 (Ccdc106), mRNA [NM_146178]
Lepr	1.088067	-1.8981154	Mus musculus leptin receptor (Lepr), transcript variant 2, mRNA [NM_010704]
Zfp94	1.0876162	1.7379242	Mus musculus zinc finger protein 94 (Zfp94), transcript variant 1, mRNA [NM_001199321]
Zfp185	1.085195	1.5257711	Mus musculus zinc finger protein 185 (Zfp185), transcript variant 1, mRNA [NM_009549]
ND4L	1.0817639	-1.7180133	mitochondrially encoded NADH dehydrogenase 4L [Source:MGI Symbol;Acc:MGI:102497] [ENSMUST00000084013]
Rhot1	1.0814471	1.6272694	Mus musculus ras homolog gene family, member T1 (Rhot1), transcript variant 1, mRNA [NM_021536]
Ctgf	1.0813771	1.5224575	Mus musculus connective tissue growth factor (Ctgf), mRNA [NM_010217]
Gsc	1.0812856	-2.5128536	Mus musculus goosecoid homeobox (Gsc), mRNA [NM_010351]
Gbp10	1.0808265	-1.5245543	Mus musculus guanylate-binding protein 10 (Gbp10), mRNA [NM_001039646]
Pde4dip	1.0788064	1.5446028	Mus musculus phosphodiesterase 4D interacting protein (myomegalin) (Pde4dip), transcript variant 1, mRNA [NM_001039376]
Prr9	1.0786146	-1.6078353	Mus musculus proline rich 9 (Prr9), mRNA [NM_175424]
Defa-rs4	1.0771048	-1.8873123	Mus musculus defensin, alpha,, related sequence 4 (Defa-rs4), mRNA [NM_001005418]
Nid1	1.0755609	1.7001991	Mus musculus nidogen 1 (Nid1), mRNA [NM_010917]
Serpina1e	1.0749667	-1.5020721	Mus musculus serine (or cysteine) peptidase inhibitor, clade A, member 1E (Serpina1e), mRNA [NM_009247]
Slc50a1	1.0747833	1.6291298	Mus musculus solute carrier family 50 (sugar transporter), member 1 (Slc50a1), mRNA [NM_009057]
Rasgrp4	1.0726743	1.5929953	Mus musculus RAS guanyl releasing protein 4 (Rasgrp4), transcript variant 2, mRNA [NM_145149]
Stk11ip	1.071637	12.316679	Mus musculus serine/threonine kinase 11 interacting protein (Stk11ip), mRNA [NM_027886]
Tgfbrap1	1.0713292	-1.9709933	transforming growth factor, beta receptor associated protein 1 [Source:MGI Symbol;Acc:MGI:2447427] [ENSMUST00000114756]
Cilp2	1.0706404	1.6747183	Mus musculus cartilage intermediate layer protein 2 (Cilp2), mRNA [NM_026818]
Lrtm2	1.069168	1.7395978	Mus musculus leucine-rich repeats and transmembrane domains 2 (Lrtm2), transcript variant 1, mRNA [NM_172492]
Csf1	1.0646876	1.9598292	Mus musculus colony stimulating factor 1 (macrophage) (Csf1), transcript variant 1, mRNA [NM_007778]
Plcxd3	1.0645578	1.624001	Mus musculus phosphatidylinositol-specific phospholipase C, X domain containing 3 (Plcxd3), mRNA [NM_177355]
Srsf7	1.0642763	-2.3275843	Mus musculus serine/arginine-rich splicing factor 7 (Srsf7), transcript variant 1, mRNA [NM_146083]
Tnfrsf23	1.0631882	-1.5200661	Mus musculus tumor necrosis factor receptor superfamily, member 23 (Tnfrsf23), mRNA [NM_024290]
Top3a	1.0625783	-1.519394	topoisomerase (DNA) III alpha [Source:MGI Symbol;Acc:MGI:1197527] [ENSMUST00000101115]
Adra2c	1.0620769	-1.5466565	Mus musculus adrenergic receptor, alpha 2c (Adra2c), mRNA [NM_007418]
Acta2	1.0614197	1.9220241	Mus musculus actin, alpha 2, smooth muscle, aorta (Acta2), mRNA [NM_007392]
Msl1	1.0591033	-1.6453122	male-specific lethal 1 homolog (Drosophila) [Source:MGI Symbol;Acc:MGI:1921276] [ENSMUST00000107485]
Meig1	1.0561802	1.7203703	Mus musculus meiosis expressed gene 1 (Meig1), mRNA [NM_008579]
Kcne1l	1.0552981	-1.5265929	Mus musculus potassium voltage-gated channel, Isk-related family, member 1-like, pseudogene (Kcne1l), mRNA [NM_021487]
Cyp17a1	1.0536782	-1.711577	Mus musculus cytochrome P450, family 17, subfamily a, polypeptide 1 (Cyp17a1), mRNA [NM_007809]
Slfn5	1.0536537	-1.5196462	schlafen 5 [Source:MGI Symbol;Acc:MGI:1329004] [ENSMUST00000150687]
Cacna1a	1.0501922	-1.7979015	Mus musculus calcium channel, voltage-dependent, P/Q type, alpha 1A subunit (Cacna1a), mRNA [NM_007578]
Slc30a1	1.0483196	1.8590395	Mus musculus solute carrier family 30 (zinc transporter), member 1 (Slc30a1), mRNA [NM_009579]
Ccdc85a	1.0481622	2.2066789	Mus musculus coiled-coil domain containing 85A (Ccdc85a), transcript variant 3, mRNA [NM_001166662]
Rasa2	1.0470574	1.532488	Mus musculus RAS p21 protein activator 2 (Rasa2), mRNA [NM_053268]
Haao	1.0453488	2.4276054	Mus musculus 3-hydroxyanthranilate 3,4-dioxygenase (Haao), mRNA [NM_025325]
Dmkn	1.0442752	-2.16272	Mus musculus dermokine (Dmkn), transcript variant 3, mRNA [NM_001166173]
Slc13a5	1.0425619	-1.8492007	Mus musculus solute carrier family 13 (sodium-dependent citrate transporter), member 5 (Slc13a5), mRNA [NM_001004148]
Prf1	1.0421625	-1.5291754	Mus musculus perforin 1 (pore forming protein) (Prf1), mRNA [NM_011073]
Pogz	1.0387014	-1.5134798	pogo transposable element with ZNF domain [Source:MGI Symbol;Acc:MGI:2442117] [ENSMUST00000107265]
Bik	1.0381995	1.6061654	Mus musculus BCL2-interacting killer (Bik), mRNA [NM_007546]
Cdk12	1.0370456	-1.57541	Mus musculus cyclin-dependent kinase 12 (Cdk12), transcript variant 3, mRNA [NM_026952]
Slc16a1	1.0366943	1.562474	Mus musculus solute carrier family 16 (monocarboxylic acid transporters), member 1 (Slc16a1), mRNA [NM_009196]
Aifm2	1.0366217	1.7753137	Mus musculus apoptosis-inducing factor, mitochondrion-associated 2 (Aifm2), nuclear gene encoding mitochondrial protein, transcript variant 3, mRNA [NM_001039194]
Hist1h2bc	1.0364124	1.6888878	Mus musculus histone cluster 1, H2bc (Hist1h2bc), mRNA [NM_023422]
Mras	1.036336	1.5322407	Mus musculus muscle and microspikes RAS (Mras), mRNA [NM_008624]
Hivep2	1.0353106	1.5959554	Mus musculus human immunodeficiency virus type I enhancer binding protein 2 (Hivep2), mRNA [NM_010437]
Glod5	1.0335932	-1.7140578	Mus musculus glyoxalase domain containing 5 (Glod5), mRNA [NM_027227]
Pof1b	1.033016	1.6826569	Mus musculus premature ovarian failure 1B (Pof1b), mRNA [NM_181579]
Psmb8	1.0326439	1.6608142	Mus musculus proteasome (prosome, macropain) subunit, beta type 8 (large multifunctional peptidase 7) (Psmb8), mRNA [NM_010724]
Acyp2	1.0303829	1.6250615	acylphosphatase 2, muscle type [Source:MGI Symbol;Acc:MGI:1922822] [ENSMUST00000074613]
Arhgap15	1.0297458	-1.9134526	Mus musculus Rho GTPase activating protein 15 (Arhgap15), transcript variant 1, mRNA [NM_153820]
Hook2	1.0293763	2.0289888	Mus musculus hook homolog 2 (Drosophila) (Hook2), transcript variant 1, mRNA [NM_133255]
Flnb	1.0285954	1.5347517	Mus musculus filamin, beta (Flnb), mRNA [NM_134080]
Syt7	1.0277313	1.5072074	Mus musculus synaptotagmin VII (Syt7), transcript variant 3, mRNA [NM_173068]
Pi16	1.0271764	-2.2454545	Mus musculus peptidase inhibitor 16 (Pi16), mRNA [NM_023734]
Lin7a	1.0256169	-1.5169318	Mus musculus lin-7 homolog A (C. elegans) (Lin7a), transcript variant 1, mRNA [NM_001039354]
Apba3	1.0247257	-1.5063931	Mus musculus amyloid beta (A4) precursor protein-binding, family A, member 3 (Apba3), mRNA [NM_018758]
Mal	1.0214653	2.331774	Mus musculus myelin and lymphocyte protein, T-cell differentiation protein (Mal), transcript variant 1, mRNA [NM_010762]
Adamts15	1.0211712	1.6395905	Mus musculus a disintegrin-like and metallopeptidase (reprolysin type) with thrombospondin type 1 motif, 15 (Adamts15), mRNA [NM_001024139]
Defa-rs2	1.0207666	-1.9391505	Mus musculus defensin, alpha, related sequence 2 (Defa-rs2), mRNA [NM_007847]
Zfp69	1.0207089	1.6263715	Mus musculus zinc finger protein 69 (Zfp69), mRNA [NM_001005788]
Pramef12	1.019973	1.7371042	Mus musculus PRAME family member 12 (Pramef12), mRNA [NM_029948]
Lhfp	1.0181469	1.6142954	Mus musculus lipoma HMGIC fusion partner (Lhfp), mRNA [NM_175386]
Wdr38	1.0177193	-1.5085745	Mus musculus WD repeat domain 38 (Wdr38), mRNA [NM_029687]
Sult6b1	1.0155146	1.6181849	Mus musculus sulfotransferase family, cytosolic, 6B, member 1 (Sult6b1), mRNA [NM_001163625]
Dynlrb2	1.014113	31.324398	Mus musculus dynein light chain roadblock-type 2 (Dynlrb2), mRNA [NM_029297]
Gnat1	1.014113	30.416548	Mus musculus guanine nucleotide binding protein, alpha transducing 1 (Gnat1), mRNA [NM_008140]
Ttc38	1.014113	9.65714	Mus musculus tetratricopeptide repeat domain 38 (Ttc38), mRNA [NM_001033337]
Nln	1.014113	9.193657	Mus musculus neurolysin (metallopeptidase M3 family) (Nln), nuclear gene encoding mitochondrial protein, mRNA [NM_029447]
Cabp4	1.014113	8.966474	Mus musculus calcium binding protein 4 (Cabp4), mRNA [NM_144532]
Il17rc	1.014113	6.3294654	Mus musculus interleukin 17 receptor C (Il17rc), mRNA [NM_134159]
Barx1	1.014113	4.3448734	Mus musculus BarH-like homeobox 1 (Barx1), mRNA [NM_007526]
Dach2	1.014113	4.3250165	Mus musculus dachshund 2 (Drosophila) (Dach2), transcript variant 2, mRNA [NM_033605]
Slc25a2	1.014113	3.675243	Mus musculus solute carrier family 25 (mitochondrial carrier, ornithine transporter) member 2 (Slc25a2), nuclear gene encoding mitochondrial protein, mRNA [NM_001159275]
Klf1	1.014113	3.6482031	Mus musculus Kruppel-like factor 1 (erythroid) (Klf1), mRNA [NM_010635]
Vmn2r-ps104	1.014113	3.1730435	Mus musculus ES cells cDNA, RIKEN full-length enriched library, clone:C330014B19 product:hypothetical Periplasmic binding protein-like I structure containing protein, full insert sequence. [AK049221]
Dnajc6	1.014113	2.9822984	Mus musculus DnaJ (Hsp40) homolog, subfamily C, member 6 (Dnajc6), transcript variant 3, mRNA [NM_001164585]
Cad	1.014113	-1.6540279	Mus musculus carbamoyl-phosphate synthetase 2, aspartate transcarbamylase, and dihydroorotase (Cad), mRNA [NM_023525]
Zfp395	1.0136619	-1.5334263	Mus musculus zinc finger protein 395 (Zfp395), mRNA [NM_199029]
Triml1	1.0135922	1.606476	Mus musculus tripartite motif family-like 1 (Triml1), mRNA [NM_177742]
Fzd7	1.0118474	-1.5431526	Mus musculus frizzled homolog 7 (Drosophila) (Fzd7), mRNA [NM_008057]
Rfc5	1.0110513	-1.8088862	replication factor C (activator 1) 5 [Source:MGI Symbol;Acc:MGI:1919401] [ENSMUST00000111953]
Dock5	1.0108656	1.5080949	Mus musculus dedicator of cytokinesis 5 (Dock5), mRNA [NM_177780]
Hist2h3c2-ps	1.010772	-1.7255565	Mus musculus histone cluster 2, H3c2, pseudogene (Hist2h3c2-ps), mRNA [NM_054045]
Mknk1	1.0101335	-1.6983496	Mus musculus MAP kinase-interacting serine/threonine kinase 1 (Mknk1), mRNA [NM_021461]
Icmt	-1.0102683	-1.5640055	Mus musculus isoprenylcysteine carboxyl methyltransferase (Icmt), transcript variant 1, mRNA [NM_133788]
Dyrk1a	-1.0143771	1.7661399	dual-specificity tyrosine-(Y)-phosphorylation regulated kinase 1a [Source:MGI Symbol;Acc:MGI:1330299] [ENSMUST00000119878]
Osbpl5	-1.0165977	1.5844089	Mus musculus oxysterol binding protein-like 5 (Osbpl5), transcript variant 1, mRNA [NM_024289]
Nrcam	-1.0172269	-1.6802765	Mus musculus neuron-glia-CAM-related cell adhesion molecule (Nrcam), transcript variant 1, mRNA [NM_176930]
Mdh1b	-1.0179658	-1.6600261	Mus musculus malate dehydrogenase 1B, NAD (soluble) (Mdh1b), mRNA [NM_029696]
Camkk1	-1.019599	1.5676566	Mus musculus calcium/calmodulin-dependent protein kinase kinase 1, alpha (Camkk1), mRNA [NM_018883]
Ccdc33	-1.0198996	2.4920957	Mus musculus coiled-coil domain containing 33 (Ccdc33), transcript variant 2, mRNA [NM_029212]
Utp18	-1.0210919	-1.6799228	Mus musculus UTP18, small subunit (SSU) processome component, homolog (yeast) (Utp18), mRNA [NM_001013375]
Fzd9	-1.0215011	-1.5178752	Mus musculus frizzled homolog 9 (Drosophila) (Fzd9), mRNA [NM_010246]
Nup214	-1.0224316	-1.968665	Mus musculus nucleoporin 214 (Nup214), mRNA [NM_172268]
Wdr20b	-1.0233204	29.719397	Mus musculus WD repeat domain 20b (Wdr20b), mRNA [NM_027614]
Clip2	-1.0240583	3.2991374	Mus musculus CAP-GLY domain containing linker protein 2 (Clip2), transcript variant 1, mRNA [NM_009990]
Wnt6	-1.0241454	3.5825675	Mus musculus wingless-related MMTV integration site 6 (Wnt6), mRNA [NM_009526]
Acin1	-1.0250915	-1.7854019	Mus musculus apoptotic chromatin condensation inducer 1 (Acin1), transcript variant 2, mRNA [NM_023190]
Tuba3b	-1.0258179	-1.7872245	Mus musculus tubulin, alpha 3B (Tuba3b), mRNA [NM_009449]
Ccdc80	-1.0267259	1.5655063	Mus musculus coiled-coil domain containing 80 (Ccdc80), mRNA [NM_026439]
Acot11	-1.0267259	1.5643586	Mus musculus acyl-CoA thioesterase 11 (Acot11), mRNA [NM_025590]
Dtna	-1.0267259	1.5547838	dystrobrevin alpha [Source:MGI Symbol;Acc:MGI:106039] [ENSMUST00000053770]
Nhlrc1	-1.0267259	1.5400312	Mus musculus NHL repeat containing 1 (Nhlrc1), mRNA [NM_175340]
Nubpl	-1.0267259	1.5219302	nucleotide binding protein-like [Source:MGI Symbol;Acc:MGI:1924076] [ENSMUST00000085402]
Ccdc164	-1.0267259	1.5156618	Mus musculus coiled-coil domain containing 164 (Ccdc164), mRNA [NM_001033460]
Tmtc1	-1.0267259	1.51516	Mus musculus transmembrane and tetratricopeptide repeat containing 1 (Tmtc1), mRNA [NM_198967]
	-1.0267259	1.012566
Zcchc24	-1.0267259	-1.5665597	Mus musculus zinc finger, CCHC domain containing 24 (Zcchc24), mRNA [NM_001101433]
Iqub	-1.0267259	-2.147846	Mus musculus IQ motif and ubiquitin domain containing (Iqub), mRNA [NM_172535]
Gpnmb	-1.0267259	-11.964996	Mus musculus glycoprotein (transmembrane) nmb (Gpnmb), mRNA [NM_053110]
Foxi3	-1.0274147	-1.535225	Mus musculus forkhead box I3 (Foxi3), mRNA [NM_001101464]
Dppa3	-1.0293307	1.735939	Mus musculus developmental pluripotency-associated 3 (Dppa3), mRNA [NM_139218]
Pcdh10	-1.0293368	-1.6140873	Mus musculus protocadherin 10 (Pcdh10), transcript variant 4, mRNA [NM_011043]
Kirrel	-1.0300999	1.625011	Mus musculus kin of IRRE like (Drosophila) (Kirrel), transcript variant 1, mRNA [NM_001170985]
Rnu1b6	-1.0312363	-2.3094473	Mus musculus U1b6 small nuclear RNA (Rnu1b6), small nuclear RNA [NR_004413]
Ramp1	-1.0326227	-1.7232909	Mus musculus receptor (calcitonin) activity modifying protein 1 (Ramp1), transcript variant 3, mRNA [NM_001168392]
Ptgds	-1.0327224	-1.508052	Mus musculus prostaglandin D2 synthase (brain) (Ptgds), mRNA [NM_008963]
Prss38	-1.0365171	-1.6263134	Mus musculus protease, serine, 38 (Prss38), mRNA [NM_001045521]
Tspan6	-1.0371546	1.67469	Mus musculus tetraspanin 6 (Tspan6), mRNA [NM_019656]
ND1	-1.0373576	-1.5503261	mitochondrially encoded NADH dehydrogenase 1 [Source:MGI Symbol;Acc:MGI:101787] [ENSMUST00000082392]
Atp6v1g2	-1.0394274	2.9395025	Mus musculus ATPase, H+ transporting, lysosomal V1 subunit G2 (Atp6v1g2), mRNA [NM_023179]
Oxct2b	-1.0420785	-1.8709561	Mus musculus 3-oxoacid CoA transferase 2B (Oxct2b), nuclear gene encoding mitochondrial protein, mRNA [NM_181859]
Defa-rs12	-1.0425112	-2.394475	Mus musculus defensin, alpha, related sequence 12 (Defa-rs12), mRNA [NM_007846]
Vmn2r121	-1.0425936	-1.7332582	Mus musculus vomeronasal 2, receptor 121 (Vmn2r121), mRNA [NM_001100616]
Ssh2	-1.0446829	-1.7045964	Mus musculus slingshot homolog 2 (Drosophila) (Ssh2), mRNA [NM_177710]
Tex21	-1.0462399	3.3529532	Mus musculus testis expressed gene 21 (Tex21), transcript variant 2, mRNA [NM_001159532]
Sprr2a2	-1.0462475	-3.359748	Mus musculus small proline-rich protein 2A2 (Sprr2a2), mRNA [NM_001164787]
Hmgn5	-1.0462738	-1.5427895	Mus musculus high-mobility group nucleosome binding domain 5 (Hmgn5), mRNA [NM_016710]
Parva	-1.0466906	1.5368822	Mus musculus parvin, alpha (Parva), mRNA [NM_020606]
Pla2g1b	-1.0467168	-1.6317834	Mus musculus phospholipase A2, group IB, pancreas (Pla2g1b), mRNA [NM_011107]
Mmp2	-1.048596	-1.5385202	Mus musculus matrix metallopeptidase 2 (Mmp2), mRNA [NM_008610]
Cebpa	-1.0492159	-1.8397125	Mus musculus CCAAT/enhancer binding protein (C/EBP), alpha (Cebpa), mRNA [NM_007678]
Lrp2	-1.0496411	1.6594605	Mus musculus low density lipoprotein receptor-related protein 2 (Lrp2), mRNA [NM_001081088]
Stk32a	-1.04966	1.5109847	Mus musculus serine/threonine kinase 32A (Stk32a), mRNA [NM_178749]
Omp	-1.052859	-1.7993919	Mus musculus olfactory marker protein (Omp), mRNA [NM_011010]
Cpa5	-1.0529954	20.63768	Mus musculus carboxypeptidase A5 (Cpa5), mRNA [NM_144537]
Zbtb7a	-1.0532286	-1.7084465	Mus musculus zinc finger and BTB domain containing 7a (Zbtb7a), mRNA [NM_010731]
Ebf2	-1.0555705	1.7539417	Mus musculus early B-cell factor 2 (Ebf2), mRNA [NM_010095]
Ccnd1	-1.0572301	-1.5399325	Mus musculus cyclin D1 (Ccnd1), mRNA [NM_007631]
Cebpd	-1.0579641	1.5228963	Mus musculus CCAAT/enhancer binding protein (C/EBP), delta (Cebpd), mRNA [NM_007679]
Bmpr1b	-1.0583373	-1.5227176	Mus musculus bone morphogenetic protein receptor, type 1B (Bmpr1b), mRNA [NM_007560]
Dub2a	-1.0589874	-1.5259184	Mus musculus deubiquitinating enzyme 2a (Dub2a), mRNA [NM_001001559]
Depdc5	-1.0603673	-1.5277699	Mus musculus DEP domain containing 5 (Depdc5), transcript variant 2, mRNA [NM_177786]
Tmco3	-1.0612218	1.5110282	Mus musculus transmembrane and coiled-coil domains 3 (Tmco3), mRNA [NM_172282]
Pcdh11x	-1.0615873	-1.5054032	Mus musculus 13 days embryo male testis cDNA, RIKEN full-length enriched library, clone:6030401B13 product:unclassifiable, full insert sequence. [AK031276]
Spns2	-1.0621215	-1.5296091	Mus musculus spinster homolog 2 (Drosophila) (Spns2), mRNA [NM_153060]
Hsd17b7	-1.0623599	-1.6037284	Mus musculus hydroxysteroid (17-beta) dehydrogenase 7 (Hsd17b7), mRNA [NM_010476]
Myh8	-1.0635566	2.7433367	myosin, heavy polypeptide 8, skeletal muscle, perinatal [Source:MGI Symbol;Acc:MGI:1339712] [ENSMUST00000108685]
Mocos	-1.0635566	2.6842403	Mus musculus molybdenum cofactor sulfurase (Mocos), mRNA [NM_026779]
Slc28a3	-1.0635566	2.6802633	Mus musculus solute carrier family 28 (sodium-coupled nucleoside transporter), member 3 (Slc28a3), mRNA [NM_022317]
Syt17	-1.0635566	2.2169697	Mus musculus synaptotagmin XVII (Syt17), mRNA [NM_138649]
Rbm43	-1.0635566	2.2029471	Mus musculus RNA binding motif protein 43 (Rbm43), transcript variant 2, mRNA [NM_001141981]
Chrnb1	-1.0635566	2.1901166	Mus musculus cholinergic receptor, nicotinic, beta polypeptide 1 (muscle) (Chrnb1), mRNA [NM_009601]
Ulbp1	-1.0635566	2.104535	UL16 binding protein 1 [Source:MGI Symbol;Acc:MGI:1925027] [ENSMUST00000115502]
Ikzf2	-1.0635566	1.9897617	Mus musculus IKAROS family zinc finger 2 (Ikzf2), mRNA [NM_011770]
Rhox9	-1.0635566	1.901356	Mus musculus reproductive homeobox 9 (Rhox9), mRNA [NM_023894]
Sez6	-1.0635566	1.8883749	Mus musculus seizure related gene 6 (Sez6), mRNA [NM_021286]
Ccrl2	-1.0635566	1.8537395	Mus musculus chemokine (C-C motif) receptor-like 2 (Ccrl2), mRNA [NM_017466]
Olfr1211	-1.0635566	1.8062383	Mus musculus olfactory receptor 1211 (Olfr1211), mRNA [NM_001011804]
Scube1	-1.0635566	1.8028743	Mus musculus signal peptide, CUB domain, EGF-like 1 (Scube1), mRNA [NM_022723]
Slc7a9	-1.0635566	1.801168	Mus musculus solute carrier family 7 (cationic amino acid transporter, y+ system), member 9 (Slc7a9), transcript variant 1, mRNA [NM_021291]
Tmem132c	-1.0635566	1.79906	Mus musculus transmembrane protein 132C (Tmem132c), mRNA [NM_175432]
Pcgf5	-1.0635566	1.7353144	Mus musculus 18-day embryo whole body cDNA, RIKEN full-length enriched library, clone:1110054A01 product:unclassifiable, full insert sequence. [AK004240]
Hoxc6	-1.0635566	1.6824572	Mus musculus homeobox C6 (Hoxc6), mRNA [NM_010465]
Cdyl2	-1.0635566	1.6473817	Mus musculus chromodomain protein, Y chromosome-like 2 (Cdyl2), mRNA [NM_029441]
Ccdc113	-1.0635566	1.633934	Mus musculus coiled-coil domain containing 113 (Ccdc113), mRNA [NM_172914]
C1ra	-1.0635566	1.6269366	Mus musculus complement component 1, r subcomponent A (C1ra), mRNA [NM_023143]
Cxcr7	-1.0635566	1.6107874	Mus musculus chemokine (C-X-C motif) receptor 7 (Cxcr7), mRNA [NM_007722]
Neu3	-1.0635566	1.5820494	Mus musculus neuraminidase 3 (Neu3), mRNA [NM_016720]
Nova1	-1.0635566	-1.5154935	Mus musculus neuro-oncological ventral antigen 1 (Nova1), mRNA [NM_021361]
Casp8	-1.0641445	1.7797647	Mus musculus caspase 8 (Casp8), transcript variant 1, mRNA [NM_009812]
Lrig3	-1.0658429	-1.5103196	Mus musculus leucine-rich repeats and immunoglobulin-like domains 3 (Lrig3), mRNA [NM_177152]
Zfp458	-1.0662922	8.903297	Mus musculus zinc finger protein 458 (Zfp458), mRNA [NM_001001152]
Nhsl2	-1.0667285	-1.5757371	Mus musculus NHS-like 2 (Nhsl2), mRNA [NM_001163610]
Hmga2-ps1	-1.0676297	-1.5398511	Mus musculus high mobility group AT-hook 2, pseudogene 1 (Hmga2-ps1), non-coding RNA [NR_037996]
Fam48a	-1.0691156	-1.5442929	Mus musculus family with sequence similarity 48, member A (Fam48a), mRNA [NM_019995]
Zbed4	-1.0694348	3.0775123	Mus musculus zinc finger, BED domain containing 4 (Zbed4), mRNA [NM_181412]
Vangl1	-1.0714355	-1.7676355	Mus musculus vang-like 1 (van gogh, Drosophila) (Vangl1), mRNA [NM_177545]
Robo4	-1.072369	1.650918	Mus musculus roundabout homolog 4 (Drosophila) (Robo4), mRNA [NM_028783]
Scly	-1.0735567	-1.5451788	Mus musculus selenocysteine lyase (Scly), mRNA [NM_016717]
Slc31a2	-1.0770717	1.5008975	Mus musculus solute carrier family 31, member 2 (Slc31a2), mRNA [NM_025286]
Bmx	-1.0782257	-1.5638411	Mus musculus BMX non-receptor tyrosine kinase (Bmx), mRNA [NM_009759]
Slc38a3	-1.0801061	-1.637473	Mus musculus solute carrier family 38, member 3 (Slc38a3), transcript variant 1, mRNA [NM_023805]
Inpp5f	-1.0816664	-1.5268997	Mus musculus unknown (Inpp5f) mRNA, complete cds. [DQ648020]
Mfng	-1.082085	-1.6896013	Mus musculus MFNG O-fucosylpeptide 3-beta-N-acetylglucosaminyltransferase (Mfng), mRNA [NM_008595]
Mpp1	-1.0836767	1.518773	Mus musculus membrane protein, palmitoylated (Mpp1), mRNA [NM_008621]
Gch1	-1.0844079	1.5297729	Mus musculus GTP cyclohydrolase 1 (Gch1), mRNA [NM_008102]
Galnt11	-1.0868903	1.574601	Mus musculus UDP-N-acetyl-alpha-D-galactosamine:polypeptide N-acetylgalactosaminyltransferase 11 (Galnt11), mRNA [NM_144908]
Dgkk	-1.087435	-1.5512251	Mus musculus diacylglycerol kinase kappa (Dgkk), mRNA [NM_177914]
Zfp820	-1.0891962	-1.5736407	Mus musculus zinc finger protein 820 (Zfp820), mRNA [NM_029281]
Ahcyl1	-1.089968	8.661119	Mus musculus S-adenosylhomocysteine hydrolase-like 1 (Ahcyl1), mRNA [NM_145542]
Isg20l2	-1.0916588	-1.6321194	Mus musculus interferon stimulated exonuclease gene 20-like 2 (Isg20l2), mRNA [NM_177663]
Lrrc34	-1.092342	1.653501	Mus musculus leucine rich repeat containing 34 (Lrrc34), mRNA [NM_027941]
Stard4	-1.0940808	-1.5890707	Mus musculus StAR-related lipid transfer (START) domain containing 4 (Stard4), mRNA [NM_133774]
Ccna1	-1.0963776	1.7742485	Mus musculus cyclin A1 (Ccna1), mRNA [NM_007628]
Mphosph10	-1.097901	-1.5121483	Mus musculus M-phase phosphoprotein 10 (U3 small nucleolar ribonucleoprotein) (Mphosph10), mRNA [NM_026483]
Fam190a	-1.0989829	-1.6313109	Mus musculus family with sequence similarity 190, member A (Fam190a), transcript variant 1, mRNA [NM_183310]
Rsrc1	-1.0994868	-1.5726258	Mus musculus arginine/serine-rich coiled-coil 1 (Rsrc1), mRNA [NM_025822]
Sp1	-1.0995417	-1.5234904	Mus musculus trans-acting transcription factor 1 (Sp1), mRNA [NM_013672]
Fbxl4	-1.0996784	1.6656083	Mus musculus F-box and leucine-rich repeat protein 4 (Fbxl4), mRNA [NM_172988]
Slc37a1	-1.1012446	1.6035986	Mus musculus solute carrier family 37 (glycerol-3-phosphate transporter), member 1 (Slc37a1), transcript variant 2, mRNA [NM_153062]
Wdsub1	-1.1020846	1.7501359	Mus musculus WD repeat, SAM and U-box domain containing 1 (Wdsub1), transcript variant 2, mRNA [NM_001159636]
Grcc10	-1.1021571	-1.9289936	gene rich cluster, C10 gene [Source:MGI Symbol;Acc:MGI:1315201] [ENSMUST00000004389]
S100pbp	-1.1032596	-1.5487624	Mus musculus 7 days neonate cerebellum cDNA, RIKEN full-length enriched library, clone:A730020N20 product:hypothetical protein, full insert sequence. [AK139097]
Gipr	-1.1041278	-1.7209914	Mus musculus gastric inhibitory polypeptide receptor (Gipr), mRNA [NM_001080815]
Defa3	-1.1054204	-2.4131808	Mus musculus defensin, alpha, 3 (Defa3), mRNA [NM_007850]
Cog5	-1.1054317	1.8312291	Mus musculus component of oligomeric golgi complex 5 (Cog5), mRNA [NM_001163126]
Ldlr	-1.1056349	-2.004603	Mus musculus low density lipoprotein receptor (Ldlr), mRNA [NM_010700]
Eif3c	-1.1076012	-1.5004233	Mus musculus eukaryotic translation initiation factor 3, subunit C (Eif3c), mRNA [NM_146200]
Axin2	-1.1102687	-2.126521	Mus musculus axin2 (Axin2), mRNA [NM_015732]
Ksr2	-1.1111616	-1.5837837	Mus musculus kinase suppressor of ras 2 (Ksr2), transcript variant 1, mRNA [NM_001114545]
Gprc5b	-1.1160938	-1.6884881	Mus musculus G protein-coupled receptor, family C, group 5, member B (Gprc5b), transcript variant 2, mRNA [NM_022420]
Ptch1	-1.1190163	-1.5668631	patched homolog 1 [Source:MGI Symbol;Acc:MGI:105373] [ENSMUST00000169233]
Unc13d	-1.1250705	-1.6720635	unc-13 homolog D (C. elegans) [Source:MGI Symbol;Acc:MGI:1917700] [ENSMUST00000155120]
Tgfbr3	-1.1252605	-1.8319513	Mus musculus transforming growth factor, beta receptor III (Tgfbr3), mRNA [NM_011578]
Hmgb1	-1.1256117	-2.1221561	Mus musculus high mobility group box 1 (Hmgb1), mRNA [NM_010439]
T	-1.1287045	-2.0398753	Mus musculus brachyury (T), mRNA [NM_009309]
Dlk1	-1.1298168	1.950657	Mus musculus delta-like 1 homolog (Drosophila) (Dlk1), transcript variant 1, mRNA [NM_010052]
Slitrk4	-1.1315291	-1.5958916	Mus musculus SLIT and NTRK-like family, member 4 (Slitrk4), mRNA [NM_178740]
Elk1	-1.1316159	-1.8508462	Mus musculus ELK1, member of ETS oncogene family (Elk1), mRNA [NM_007922]
Dll3	-1.1341238	-1.5349997	Mus musculus delta-like 3 (Drosophila) (Dll3), mRNA [NM_007866]
Ina	-1.1342239	-1.5114237	internexin neuronal intermediate filament protein, alpha [Source:MGI Symbol;Acc:MGI:96568] [ENSMUST00000037636]
Suv420h1	-1.1364454	-1.7704104	Mus musculus suppressor of variegation 4-20 homolog 1 (Drosophila) (Suv420h1), transcript variant 7, mRNA [NM_001167884]
Srcap	-1.1366141	-1.6667284	Snf2-related CREBBP activator protein [Source:MGI Symbol;Acc:MGI:2444036] [ENSMUST00000098025]
Zbtb6	-1.136773	-1.5724412	Mus musculus zinc finger and BTB domain containing 6 (Zbtb6), mRNA [NM_146253]
Herc3	-1.1375036	1.6843078	Mus musculus hect domain and RLD 3 (Herc3), mRNA [NM_028705]
Smcr8	-1.1375829	-1.5688831	Mus musculus Smith-Magenis syndrome chromosome region, candidate 8 homolog (human) (Smcr8), transcript variant 1, mRNA [NM_001085440]
Ddx55	-1.1381892	-1.5436392	Mus musculus DEAD (Asp-Glu-Ala-Asp) box polypeptide 55 (Ddx55), transcript variant 1, mRNA [NM_026409]
Inpp5j	-1.1397922	-1.5765607	Mus musculus inositol polyphosphate 5-phosphatase J (Inpp5j), mRNA [NM_172439]
Insig1	-1.1401546	-2.4936306	Mus musculus insulin induced gene 1 (Insig1), mRNA [NM_153526]
Zfp36l3	-1.1418778	-1.649971	Mus musculus zinc finger protein 36, C3H type-like 3 (Zfp36l3), mRNA [NM_001009549]
Pa2g4	-1.1421461	-1.5168881	Mus musculus proliferation-associated 2G4 (Pa2g4), mRNA [NM_011119]
Marveld3	-1.1444141	2.6876626	Mus musculus MARVEL (membrane-associating) domain containing 3 (Marveld3), transcript variant 1, mRNA [NM_028584]
Galt	-1.1458659	1.7858392	galactose-1-phosphate uridyl transferase [Source:MGI Symbol;Acc:MGI:95638] [ENSMUST00000108038]
Wwox	-1.1460197	-1.6116085	WW domain-containing oxidoreductase [Source:MGI Symbol;Acc:MGI:1931237] [ENSMUST00000160862]
Tuba3a	-1.1475184	-1.6187183	Mus musculus tubulin, alpha 3A (Tuba3a), mRNA [NM_009446]
Fbxo16	-1.1481819	-1.5015633	Mus musculus F-box protein 16 (Fbxo16), mRNA [NM_015795]
St3gal6	-1.1482139	-1.5241467	Mus musculus ST3 beta-galactoside alpha-2,3-sialyltransferase 6 (St3gal6), mRNA [NM_018784]
Zufsp	-1.1482834	-1.6753101	Mus musculus zinc finger with UFM1-specific peptidase domain (Zufsp), mRNA [NM_028287]
Ppp4r4	-1.1482886	-1.6947782	Mus musculus protein phosphatase 4, regulatory subunit 4 (Ppp4r4), mRNA [NM_028980]
Ccdc40	-1.14842	-1.5823015	Mus musculus coiled-coil domain containing 40 (Ccdc40), mRNA [NM_175430]
Ldb3	-1.1485376	-1.5814053	Mus musculus LIM domain binding 3 (Ldb3), transcript variant 7, mRNA [NM_001039076]
Abca5	-1.1549218	-1.5041026	Mus musculus ATP-binding cassette, sub-family A (ABC1), member 5 (Abca5), mRNA [NM_147219]
Spink2	-1.1559964	1.7913767	Mus musculus serine peptidase inhibitor, Kazal type 2 (Spink2), mRNA [NM_183284]
St6gal2	-1.1572527	-1.8988314	Mus musculus mRNA for mKIAA1877 protein. [AK129462]
Pygl	-1.1575384	1.8017563	Mus musculus liver glycogen phosphorylase (Pygl), mRNA [NM_133198]
Arhgef10	-1.1607428	-1.5017475	Mus musculus Rho guanine nucleotide exchange factor (GEF) 10 (Arhgef10), transcript variant 1, mRNA [NM_172751]
Fam63b	-1.1610862	-1.9661089	Mus musculus family with sequence similarity 63, member B (Fam63b), mRNA [NM_172772]
Sp5	-1.1657717	-1.9978244	Mus musculus trans-acting transcription factor 5 (Sp5), mRNA [NM_022435]
Ndst3	-1.1664593	-1.7579962	Mus musculus N-deacetylase/N-sulfotransferase (heparan glucosaminyl) 3 (Ndst3), mRNA [NM_031186]
Tbc1d4	-1.1684214	-1.7261845	Mus musculus TBC1 domain family, member 4 (Tbc1d4), mRNA [NM_001081278]
Sytl2	-1.1700797	1.6786729	Mus musculus synaptotagmin-like 2 (Sytl2), transcript variant 4, mRNA [NM_001040087]
B4galnt2	-1.1725804	-2.1361425	Mus musculus beta-1,4-N-acetyl-galactosaminyl transferase 2 (B4galnt2), mRNA [NM_008081]
Slc22a21	-1.1727288	-1.5226527	Mus musculus solute carrier family 22 (organic cation transporter), member 21 (Slc22a21), mRNA [NM_019723]
Cd300a	-1.1732401	-1.5595064	Mus musculus CD300A antigen (Cd300a), mRNA [NM_170758]
Gpam	-1.1749872	-1.6039182	Mus musculus glycerol-3-phosphate acyltransferase, mitochondrial (Gpam), nuclear gene encoding mitochondrial protein, mRNA [NM_008149]
Trpa1	-1.1768333	-1.6278466	Mus musculus transient receptor potential cation channel, subfamily A, member 1 (Trpa1), mRNA [NM_177781]
Jph3	-1.1776637	-1.6905258	Mus musculus junctophilin 3 (Jph3), mRNA [NM_020605]
Adam21	-1.1805987	-1.5196205	Mus musculus a disintegrin and metallopeptidase domain 21 (Adam21), mRNA [NM_020330]
Hmgcr	-1.1814812	-1.7295243	Mus musculus 3-hydroxy-3-methylglutaryl-Coenzyme A reductase (Hmgcr), mRNA [NM_008255]
C1qtnf1	-1.1844987	-1.7274424	Mus musculus C1q and tumor necrosis factor related protein 1 (C1qtnf1), transcript variant 1, mRNA [NM_001204129]
Ms4a4d	-1.1849054	-1.5888543	Mus musculus membrane-spanning 4-domains, subfamily A, member 4D (Ms4a4d), mRNA [NM_025658]
Anxa1	-1.1854813	2.38519	Mus musculus annexin A1 (Anxa1), mRNA [NM_010730]
Ssbp1	-1.1856753	-1.5189803	Mus musculus single-stranded DNA binding protein 1 (Ssbp1), nuclear gene encoding mitochondrial protein, transcript variant 1, mRNA [NM_212468]
Fmo5	-1.1885616	8.604845	Mus musculus flavin containing monooxygenase 5 (Fmo5), transcript variant 1, mRNA [NM_001161765]
Dbp	-1.1895511	-1.621798	Mus musculus D site albumin promoter binding protein (Dbp), mRNA [NM_016974]
Ccdc21	-1.1967279	-1.5662495	Mus musculus coiled-coil domain containing 21 (Ccdc21), mRNA [NM_144527]
Sh3gl2	-1.1969498	1.6757559	Mus musculus SH3-domain GRB2-like 2 (Sh3gl2), mRNA [NM_019535]
Tat	-1.1987739	1.8444273	Mus musculus tyrosine aminotransferase (Tat), nuclear gene encoding mitochondrial protein, mRNA [NM_146214]
Acot1	-1.1996514	-1.500156	Mus musculus acyl-CoA thioesterase 1 (Acot1), mRNA [NM_012006]
Atp4a	-1.2008843	-1.6591398	Mus musculus ATPase, H+/K+ exchanging, gastric, alpha polypeptide (Atp4a), mRNA [NM_018731]
Nefh	-1.2009205	-1.5096778	Mus musculus neurofilament, heavy polypeptide (Nefh), mRNA [NM_010904]
Rlim	-1.200945	-1.597969	Mus musculus ring finger protein, LIM domain interacting (Rlim), mRNA [NM_011276]
Zfp266	-1.2011229	-1.5916669	Mus musculus zinc finger protein 266 (Zfp266), transcript variant 1, mRNA [NM_001082485]
Lrrn2	-1.2016641	-1.6175598	Mus musculus leucine rich repeat protein 2, neuronal (Lrrn2), mRNA [NM_010732]
Sema5a	-1.2017034	-1.5175551	Mus musculus sema domain, seven thrombospondin repeats (type 1 and type 1-like), transmembrane domain (TM) and short cytoplasmic domain, (semaphorin) 5A (Sema5a), mRNA [NM_009154]
Wdr76	-1.2025907	-1.7257566	Mus musculus WD repeat domain 76 (Wdr76), mRNA [NM_030234]
Ero1l	-1.2056547	-1.5259163	Mus musculus ERO1-like (S. cerevisiae) (Ero1l), mRNA [NM_015774]
Ccdc163	-1.2057803	-1.5339595	Mus musculus coiled-coil domain containing 163 (Ccdc163), mRNA [NM_026714]
Mtap2	-1.2083827	-1.6285946	Mus musculus microtubule-associated protein 2 (Mtap2), transcript variant 1, mRNA [NM_001039934]
Bhlhe41	-1.2138621	-1.5866177	Mus musculus basic helix-loop-helix family, member e41 (Bhlhe41), mRNA [NM_024469]
Mtmr4	-1.2141348	-1.5790983	Mus musculus myotubularin related protein 4 (Mtmr4), mRNA [NM_133215]
Dyrk2	-1.2142593	-1.7480761	Mus musculus dual-specificity tyrosine-(Y)-phosphorylation regulated kinase 2 (Dyrk2), mRNA [NM_001014390]
Spn	-1.2145684	-1.559359	Mus musculus sialophorin (Spn), transcript variant 1, mRNA [NM_009259]
Fabp7	-1.2152067	-1.6569499	Mus musculus fatty acid binding protein 7, brain (Fabp7), mRNA [NM_021272]
Nr5a1	-1.215553	-1.6045104	Mus musculus nuclear receptor subfamily 5, group A, member 1 (Nr5a1), mRNA [NM_139051]
Pnpla8	-1.2172432	-1.7887391	Mus musculus patatin-like phospholipase domain containing 8 (Pnpla8), mRNA [NM_026164]
N4bp2l2	-1.2172791	-1.5419234	NEDD4 binding protein 2-like 2 [Source:MGI Symbol;Acc:MGI:2687207] [ENSMUST00000144378]
Arr3	-1.2181536	4.356167	Mus musculus arrestin 3, retinal (Arr3), mRNA [NM_133205]
Kcnab1	-1.2191949	1.5738789	Mus musculus potassium voltage-gated channel, shaker-related subfamily, beta member 1 (Kcnab1), mRNA [NM_010597]
Tgfbi	-1.2222632	1.6748062	Mus musculus transforming growth factor, beta induced (Tgfbi), mRNA [NM_009369]
Tmem144	-1.2230388	-1.6340393	Mus musculus transmembrane protein 144 (Tmem144), mRNA [NM_027495]
Smc5	-1.2240045	-1.5798042	Mus musculus structural maintenance of chromosomes 5 (Smc5), mRNA [NM_153808]
Met	-1.2246969	-1.5829569	Mus musculus met proto-oncogene (Met), mRNA [NM_008591]
Ddx26b	-1.2267427	-1.5929679	Mus musculus DEAD/H (Asp-Glu-Ala-Asp/His) box polypeptide 26B (Ddx26b), mRNA [NM_172779]
Alox5ap	-1.2292871	-1.525268	Mus musculus arachidonate 5-lipoxygenase activating protein (Alox5ap), mRNA [NM_009663]
Ajap1	-1.2306975	-1.5632985	Mus musculus adherens junction associated protein 1 (Ajap1), mRNA [NM_001099299]
C1ql3	-1.2314734	-1.5771512	Mus musculus C1q-like 3 (C1ql3), mRNA [NM_153155]
Zxdc	-1.2317169	-1.528029	Mus musculus ZXD family zinc finger C (Zxdc), transcript variant 1, mRNA [NM_030260]
Paqr9	-1.2365644	-1.9228921	Mus musculus progestin and adipoQ receptor family member IX (Paqr9), mRNA [NM_198414]
Epha1	-1.2386494	-1.6610388	Mus musculus Eph receptor A1 (Epha1), mRNA [NM_023580]
Fam120b	-1.2400166	-1.577865	Mus musculus family with sequence similarity 120, member B (Fam120b), transcript variant 1, mRNA [NM_024203]
Sox21	-1.2416193	-2.57856	Mus musculus SRY-box containing gene 21 (Sox21), mRNA [NM_177753]
Cdca7l	-1.2465882	-1.5477712	Mus musculus cell division cycle associated 7 like (Cdca7l), mRNA [NM_146040]
Cldn11	-1.2466373	1.5266993	Mus musculus claudin 11 (Cldn11), mRNA [NM_008770]
Sh3kbp1	-1.2472963	-1.7328882	Mus musculus SH3-domain kinase binding protein 1 (Sh3kbp1), transcript variant 1, mRNA [NM_001135727]
Hrh4	-1.2504157	-1.5104264	Mus musculus histamine receptor H4 (Hrh4), mRNA [NM_153087]
Ankrd42	-1.2521853	-1.8305646	Mus musculus ankyrin repeat domain 42 (Ankrd42), mRNA [NM_028665]
Vps29	-1.2527971	-1.6264247	vacuolar protein sorting 29 (S. pombe) [Source:MGI Symbol;Acc:MGI:1928344] [ENSMUST00000117868]
Cer1	-1.2532154	-1.6291901	Mus musculus cerberus 1 homolog (Xenopus laevis) (Cer1), mRNA [NM_009887]
Samd12	-1.2547983	-1.6067256	Mus musculus sterile alpha motif domain containing 12 (Samd12), mRNA [NM_177225]
Btla	-1.2555571	-1.5169268	Mus musculus B and T lymphocyte associated (Btla), transcript variant 1, mRNA [NM_001037719]
Kcng1	-1.2567565	-3.1459594	Mus musculus potassium voltage-gated channel, subfamily G, member 1 (Kcng1), mRNA [NM_001081134]
Crot	-1.2571275	-1.5281644	Mus musculus carnitine O-octanoyltransferase (Crot), mRNA [NM_023733]
Rg9mtd2	-1.2573574	-2.1669838	RNA (guanine-9-) methyltransferase domain containing 2 [Source:MGI Symbol;Acc:MGI:1920421] [ENSMUST00000161791]
Cyp2c37	-1.2593454	-1.848817	Mus musculus cytochrome P450, family 2. subfamily c, polypeptide 37 (Cyp2c37), mRNA [NM_010001]
Hist3h2a	-1.2601244	-2.2097106	Mus musculus histone cluster 3, H2a (Hist3h2a), mRNA [NM_178218]
Slc40a1	-1.2621899	1.6390123	Mus musculus solute carrier family 40 (iron-regulated transporter), member 1 (Slc40a1), mRNA [NM_016917]
Helz	-1.2631222	-1.6465373	helicase with zinc finger domain [Source:MGI Symbol;Acc:MGI:1925705] [ENSMUST00000100305]
Runx3	-1.2632148	-1.5554144	Mus musculus runt related transcription factor 3 (Runx3), mRNA [NM_019732]
Tmcc2	-1.2639507	1.5318463	Mus musculus transmembrane and coiled-coil domains 2 (Tmcc2), mRNA [NM_178874]
Slc2a6	-1.2695645	-1.8746113	Mus musculus solute carrier family 2 (facilitated glucose transporter), member 6 (Slc2a6), transcript variant 1, mRNA [NM_172659]
Klhl32	-1.269977	-1.8104969	Mus musculus kelch-like 32 (Drosophila) (Klhl32), transcript variant 1, mRNA [NM_001163020]
Sh3bgrl2	-1.2721208	-1.8559471	Mus musculus SH3 domain binding glutamic acid-rich protein like 2 (Sh3bgrl2), mRNA [NM_172507]
Gabra3	-1.2724568	-1.6695724	Mus musculus gamma-aminobutyric acid (GABA) A receptor, subunit alpha 3 (Gabra3), mRNA [NM_008067]
Twist1	-1.2729397	-1.645644	Mus musculus twist homolog 1 (Drosophila) (Twist1), mRNA [NM_011658]
Fam131b	-1.2770704	-1.5303392	Mus musculus family with sequence similarity 131, member B (Fam131b), transcript variant a, mRNA [NM_029528]
Ccr7	-1.2780606	-1.7511328	Mus musculus chemokine (C-C motif) receptor 7 (Ccr7), mRNA [NM_007719]
Scn3a	-1.2825482	-1.670932	Mus musculus 2 days neonate sympathetic ganglion cDNA, RIKEN full-length enriched library, clone:7120459A07 product:Voltage-gated sodium channel (SCN3A) (Fragment) homolog [Homo sapiens], full insert sequence. [AK148881]
E2f7	-1.2880406	-1.609865	Mus musculus E2F transcription factor 7 (E2f7), mRNA [NM_178609]
Gpr77	-1.2883557	-1.8290889	Mus musculus G protein-coupled receptor 77 (Gpr77), transcript variant 1, mRNA [NM_176912]
Nav2	-1.2885337	-1.56128	Mus musculus neuron navigator 2 (Nav2), transcript variant 1, mRNA [NM_175272]
Rspo3	-1.2939594	-2.0290654	Mus musculus R-spondin 3 homolog (Xenopus laevis) (Rspo3), mRNA [NM_028351]
Paip1	-1.2942973	-1.5873442	Mus musculus polyadenylate binding protein-interacting protein 1 (Paip1), transcript variant 1, mRNA [NM_145457]
Carns1	-1.2945365	-1.754329	Mus musculus carnosine synthase 1 (Carns1), mRNA [NM_134148]
Rgs7bp	-1.2954661	-2.2054415	Mus musculus regulator of G-protein signalling 7 binding protein (Rgs7bp), mRNA [NM_029879]
Fam84a	-1.2965661	-1.6390779	Mus musculus family with sequence similarity 84, member A (Fam84a), mRNA [NM_029007]
Stard8	-1.3035718	1.7087181	Mus musculus START domain containing 8 (Stard8), mRNA [NM_199018]
Kcna6	-1.304051	-1.5294656	Mus musculus potassium voltage-gated channel, shaker-related, subfamily, member 6 (Kcna6), mRNA [NM_013568]
Kcnj3	-1.3056183	-1.8500946	Mus musculus potassium inwardly-rectifying channel, subfamily J, member 3 (Kcnj3), mRNA [NM_008426]
Pard6b	-1.305952	-1.6841035	Mus musculus par-6 (partitioning defective 6) homolog beta (C. elegans) (Pard6b), mRNA [NM_021409]
Sema6b	-1.3067218	-1.5272095	Mus musculus sema domain, transmembrane domain (TM), and cytoplasmic domain, (semaphorin) 6B (Sema6b), transcript variant 1, mRNA [NM_013662]
Sfmbt1	-1.3081076	-1.5060974	Mus musculus Scm-like with four mbt domains 1 (Sfmbt1), transcript variant 3, mRNA [NM_019460]
Scml2	-1.3092556	-1.8825233	Mus musculus sex comb on midleg-like 2 (Drosophila) (Scml2), mRNA [NM_133194]
Dclk1	-1.3093754	-1.5502764	Mus musculus doublecortin-like kinase 1 (Dclk1), transcript variant 4, mRNA [NM_001111053]
Dock1	-1.3109486	1.822054	Mus musculus dedicator of cytokinesis 1 (Dock1), mRNA [NM_001033420]
Tgif2	-1.3111831	-1.6054776	Mus musculus TGFB-induced factor homeobox 2 (Tgif2), mRNA [NM_173396]
Pcdhga9	-1.3124634	-1.7573013	Mus musculus protocadherin gamma subfamily A, 9 (Pcdhga9), mRNA [NM_033592]
Slc41a2	-1.314059	-1.5926899	Mus musculus solute carrier family 41, member 2 (Slc41a2), mRNA [NM_177388]
Xlr3b	-1.3160037	-1.637369	Mus musculus X-linked lymphocyte-regulated 3B (Xlr3b), mRNA [NM_001081643]
Itih5	-1.3173666	3.0316513	Mus musculus inter-alpha (globulin) inhibitor H5 (Itih5), mRNA [NM_172471]
N4bp2	-1.3194234	-1.5869267	Mus musculus NEDD4 binding protein 2 (N4bp2), mRNA [NM_001024917]
Sall3	-1.3194448	-1.782528	Mus musculus sal-like 3 (Drosophila) (Sall3), mRNA [NM_178280]
B4galt4	-1.3205582	-1.5184417	Mus musculus UDP-Gal:betaGlcNAc beta 1,4-galactosyltransferase, polypeptide 4 (B4galt4), mRNA [NM_019804]
Prrg4	-1.3207494	-1.700294	Mus musculus proline rich Gla (G-carboxyglutamic acid) 4 (transmembrane) (Prrg4), mRNA [NM_178695]
Akr1c14	-1.3212032	1.8563864	Mus musculus aldo-keto reductase family 1, member C14 (Akr1c14), mRNA [NM_134072]
Itsn1	-1.3214694	-1.5309074	Mus musculus intersectin 1 (SH3 domain protein 1A) (Itsn1), transcript variant 2, mRNA [NM_001110275]
Dennd2c	-1.322992	-2.1094224	Mus musculus DENN/MADD domain containing 2C (Dennd2c), mRNA [NM_177857]
Ubxn8	-1.3236991	1.7525058	Mus musculus UBX domain protein 8 (Ubxn8), mRNA [NM_178648]
Blnk	-1.3245334	-1.5348704	Mus musculus B-cell linker (Blnk), mRNA [NM_008528]
Prkg2	-1.3248827	-1.749786	Mus musculus protein kinase, cGMP-dependent, type II (Prkg2), mRNA [NM_008926]
Slc37a2	-1.3253627	1.606861	Mus musculus solute carrier family 37 (glycerol-3-phosphate transporter), member 2 (Slc37a2), transcript variant 2, mRNA [NM_020258]
Prb1	-1.3256483	-1.5380281	Mus musculus proline-rich protein BstNI subfamily 1 (Prb1), mRNA [NM_198669]
Efna3	-1.3259116	-1.6671152	Mus musculus ephrin A3 (Efna3), mRNA [NM_010108]
Mefv	-1.3264237	2.3817346	Mus musculus Mediterranean fever (Mefv), transcript variant 3, mRNA [NM_019453]
Zdhhc1	-1.3271192	-1.7234117	Mus musculus zinc finger, DHHC domain containing 1 (Zdhhc1), mRNA [NM_175160]
Tnfrsf22	-1.3277158	-1.6367235	Mus musculus tumor necrosis factor receptor superfamily, member 22 (Tnfrsf22), mRNA [NM_023680]
Rffl	-1.3279683	6.110056	Mus musculus ring finger and FYVE like domain containing protein (Rffl), transcript variant 3, mRNA [NM_001164569]
Tbc1d16	-1.3282701	-1.5141492	Mus musculus TBC1 domain family, member 16 (Tbc1d16), mRNA [NM_172443]
Nell1	-1.3283674	-1.6448152	Mus musculus NEL-like 1 (chicken) (Nell1), mRNA [NM_001037906]
Wif1	-1.3287849	1.540468	Mus musculus Wnt inhibitory factor 1 (Wif1), mRNA [NM_011915]
Tfb1m	-1.3292844	-1.5562721	Mus musculus transcription factor B1, mitochondrial (Tfb1m), nuclear gene encoding mitochondrial protein, mRNA [NM_146074]
Ewsr1	-1.329468	-1.5010562	Ewing sarcoma breakpoint region 1 [Source:MGI Symbol;Acc:MGI:99960] [ENSMUST00000093365]
Nphs2	-1.3307649	-1.8630488	Mus musculus nephrosis 2 homolog, podocin (human) (Nphs2), mRNA [NM_130456]
Ncrna00086	-1.3352946	-1.8532385	Mus musculus non-protein coding RNA 86 (Ncrna00086), non-coding RNA [NR_028086]
Adad2	-1.3360187	2.4545302	Mus musculus adenosine deaminase domain containing 2 (Adad2), mRNA [NM_029428]
Tcf7l2	-1.3365583	-1.5538694	Mus musculus transcription factor 7-like 2, T-cell specific, HMG-box (Tcf7l2), transcript variant 1, mRNA [NM_001142918]
Adra2a	-1.3366	-1.8961308	Mus musculus adrenergic receptor, alpha 2a (Adra2a), mRNA [NM_007417]
Arhgef9	-1.3402729	-1.5146177	Mus musculus CDC42 guanine nucleotide exchange factor (GEF) 9 (Arhgef9), mRNA [NM_001033329]
Elavl2	-1.3403447	-1.5592647	Mus musculus ELAV (embryonic lethal, abnormal vision, Drosophila)-like 2 (Hu antigen B) (Elavl2), transcript variant 4, mRNA [NM_001177883]
Olfr1537-ps1	-1.3406212	-1.5032283	Mus musculus olfactory receptor 1537, pseudogene 1 (Olfr1537-ps1), mRNA [NM_207665]
Dennd5b	-1.3410072	-1.7479063	Mus musculus DENN/MADD domain containing 5B (Dennd5b), mRNA [NM_177192]
Fam59b	-1.3487581	-1.7455981	Mus musculus family with sequence similarity 59, member B (Fam59b), mRNA [NM_001167879]
Alx1	-1.3543441	-1.9872057	Mus musculus ALX homeobox 1 (Alx1), mRNA [NM_172553]
Enpp2	-1.3591303	-1.8301986	Mus musculus ectonucleotide pyrophosphatase/phosphodiesterase 2 (Enpp2), transcript variant 1, mRNA [NM_001136077]
Zfp398	-1.3604305	3.4088423	Mus musculus zinc finger protein 398 (Zfp398), transcript variant 1, mRNA [NM_027477]
Fam111a	-1.3617256	-1.5009223	Mus musculus family with sequence similarity 111, member A (Fam111a), mRNA [NM_026640]
Fam181b	-1.3620424	-1.6241685	Mus musculus family with sequence similarity 181, member B (Fam181b), mRNA [NM_021427]
Apln	-1.3667278	-2.4267163	Mus musculus apelin (Apln), mRNA [NM_013912]
Socs2	-1.3668146	-1.5325568	Mus musculus suppressor of cytokine signaling 2 (Socs2), transcript variant 1, mRNA [NM_007706]
Slitrk5	-1.3683134	-1.8957943	Mus musculus SLIT and NTRK-like family, member 5 (Slitrk5), mRNA [NM_198865]
Irx2	-1.3685554	-1.5526809	Mus musculus Iroquois related homeobox 2 (Drosophila) (Irx2), mRNA [NM_010574]
Csnk1g3	-1.3713737	-1.8775281	Mus musculus adult male corpora quadrigemina cDNA, RIKEN full-length enriched library, clone:B230034K21 product:casein kinase 1, gamma 3, full insert sequence. [AK163441]
Usp44	-1.3715264	-2.2681105	Mus musculus ubiquitin specific peptidase 44 (Usp44), transcript variant 2, mRNA [NM_183199]
Prpf40b	-1.3739806	-1.8463852	Mus musculus PRP40 pre-mRNA processing factor 40 homolog B (yeast) (Prpf40b), mRNA [NM_018786]
Rpf1	-1.3740605	-1.7660849	Mus musculus ribosome production factor 1 homolog (S. cerevisiae) (Rpf1), transcript variant 1, mRNA [NM_027332]
Fam19a4	-1.3768855	-1.6592768	Mus musculus family with sequence similarity 19, member A4 (Fam19a4), mRNA [NM_177233]
Fam53b	-1.3770089	-1.5079921	Mus musculus family with sequence similarity 53, member B (Fam53b), mRNA [NM_212473]
Chst2	-1.3771467	-1.6809425	Mus musculus carbohydrate sulfotransferase 2 (Chst2), mRNA [NM_018763]
Rprm	-1.3780906	-2.0926514	Mus musculus reprimo, TP53 dependent G2 arrest mediator candidate (Rprm), mRNA [NM_023396]
Alx3	-1.3830273	-1.6471518	Mus musculus aristaless-like homeobox 3 (Alx3), mRNA [NM_007441]
Mnt	-1.3900477	-1.8115145	Mus musculus max binding protein (Mnt), mRNA [NM_010813]
Pot1b	-1.3910174	-1.6784072	Mus musculus protection of telomeres 1B (Pot1b), mRNA [NM_028370]
Trim9	-1.3958888	-2.1284888	Mus musculus tripartite motif-containing 9 (Trim9), transcript variant 3, mRNA [NM_001110203]
Cdh20	-1.399852	-1.7335721	Mus musculus cadherin 20 (Cdh20), mRNA [NM_011800]
Prdm5	-1.4032104	1.5337608	Mus musculus PR domain containing 5 (Prdm5), mRNA [NM_027547]
Kctd12	-1.4183286	-1.5880989	Mus musculus potassium channel tetramerisation domain containing 12 (Kctd12), mRNA [NM_177715]
Cecr2	-1.4225615	-1.5196673	Mus musculus cat eye syndrome chromosome region, candidate 2 homolog (human) (Cecr2), mRNA [NM_001128151]
Mll2	-1.4252586	-1.9157194	Mus musculus myeloid/lymphoid or mixed-lineage leukemia 2 (Mll2), mRNA [NM_001033276]
Dusp4	-1.4261743	-1.8707496	Mus musculus dual specificity phosphatase 4 (Dusp4), mRNA [NM_176933]
Antxr2	-1.426385	-1.6356717	Mus musculus anthrax toxin receptor 2 (Antxr2), mRNA [NM_133738]
Smad7	-1.4264977	-1.6067702	Mus musculus MAD homolog 7 (Drosophila) (Smad7), mRNA [NM_001042660]
Cited2	-1.429816	-1.6283476	Mus musculus Cbp/p300-interacting transactivator, with Glu/Asp-rich carboxy-terminal domain, 2 (Cited2), mRNA [NM_010828]
Fbln2	-1.4299867	-1.8355666	Mus musculus fibulin 2 (Fbln2), transcript variant 1, mRNA [NM_007992]
Cgnl1	-1.4302542	-1.5719382	Mus musculus cingulin-like 1 (Cgnl1), mRNA [NM_026599]
Tox	-1.4313027	-1.7702541	Mus musculus thymocyte selection-associated high mobility group box (Tox), mRNA [NM_145711]
Scn1a	-1.4347612	-1.6034253	Mus musculus sodium channel, voltage-gated, type I, alpha (Scn1a), mRNA [NM_018733]
Akap13	-1.4363497	-1.5257908	Mus musculus A kinase (PRKA) anchor protein 13 (Akap13), mRNA [NM_029332]
St3gal4	-1.4383084	-1.5532999	Mus musculus ST3 beta-galactoside alpha-2,3-sialyltransferase 4 (St3gal4), mRNA [NM_009178]
Mtmr11	-1.4392662	-1.6567817	Mus musculus myotubularin related protein 11 (Mtmr11), mRNA [NM_181409]
Rdh10	-1.4489065	-1.6206176	Mus musculus retinol dehydrogenase 10 (all-trans) (Rdh10), mRNA [NM_133832]
Pnrc1	-1.4494828	-1.8603008	Mus musculus proline-rich nuclear receptor coactivator 1 (Pnrc1), mRNA [NM_001033225]
Rwdd2a	-1.454718	-1.6137987	Mus musculus RWD domain containing 2A (Rwdd2a), transcript variant 1, mRNA [NM_027100]
Isl1	-1.4555135	-2.1936917	Mus musculus ISL1 transcription factor, LIM/homeodomain (Isl1), mRNA [NM_021459]
Fxyd5	-1.4607517	1.793804	Mus musculus FXYD domain-containing ion transport regulator 5 (Fxyd5), transcript variant 2, mRNA [NM_008761]
Tal1	-1.4619491	-1.7216604	Mus musculus T-cell acute lymphocytic leukemia 1 (Tal1), mRNA [NM_011527]
Snca	-1.4623739	-1.6975089	Mus musculus synuclein, alpha (Snca), transcript variant 1, mRNA [NM_001042451]
Chst1	-1.4630879	-1.6756834	Mus musculus carbohydrate (keratan sulfate Gal-6) sulfotransferase 1 (Chst1), mRNA [NM_023850]
Trim12c	-1.4695133	-1.9902241	Mus musculus tripartite motif-containing 12C (Trim12c), transcript variant 1, mRNA [NM_001146007]
Tdrd5	-1.4705083	-1.6983249	Mus musculus tudor domain containing 5 (Tdrd5), mRNA [NM_001134741]
Epha5	-1.4738716	-1.7500844	Eph receptor A5 [Source:MGI Symbol;Acc:MGI:99654] [ENSMUST00000051774]
Gucy1b3	-1.4766192	-2.6630063	Mus musculus guanylate cyclase 1, soluble, beta 3 (Gucy1b3), transcript variant 1, mRNA [NM_017469]
Sfmbt2	-1.4820083	-2.3000023	Mus musculus Scm-like with four mbt domains 2 (Sfmbt2), transcript variant 3, mRNA [NM_001198809]
Tcf12	-1.482093	-1.5570872	Mus musculus transcription factor 12 (Tcf12), mRNA [NM_011544]
Klf11	-1.4831393	-1.5747145	Mus musculus Kruppel-like factor 11 (Klf11), mRNA [NM_178357]
Tnfrsf14	-1.483581	-1.730796	Mus musculus tumor necrosis factor receptor superfamily, member 14 (herpesvirus entry mediator) (Tnfrsf14), mRNA [NM_178931]
Acpl2	-1.4836457	-1.7316967	Mus musculus acid phosphatase-like 2 (Acpl2), mRNA [NM_153420]
Trpc3	-1.4841518	-1.5586432	Mus musculus transient receptor potential cation channel, subfamily C, member 3 (Trpc3), mRNA [NM_019510]
Nr1d2	-1.4856772	-1.6768214	Mus musculus nuclear receptor subfamily 1, group D, member 2 (Nr1d2), mRNA [NM_011584]
Mobkl2b	-1.4876511	-1.857315	Mus musculus MOB1, Mps One Binder kinase activator-like 2B (yeast) (Mobkl2b), mRNA [NM_178061]
Slc17a6	-1.4935927	-1.8249024	Mus musculus solute carrier family 17 (sodium-dependent inorganic phosphate cotransporter), member 6 (Slc17a6), mRNA [NM_080853]
Tcf4	-1.4940189	-1.6609443	Mus musculus transcription factor 4 (Tcf4), transcript variant 1, mRNA [NM_013685]
D2hgdh	-1.4942608	-1.5188307	Mus musculus D-2-hydroxyglutarate dehydrogenase (D2hgdh), nuclear gene encoding mitochondrial protein, mRNA [NM_178882]
Samd5	-1.494573	-1.8491054	Mus musculus sterile alpha motif domain containing 5 (Samd5), mRNA [NM_177271]
Pcdh19	-1.4946802	-1.6124029	Mus musculus protocadherin 19 (Pcdh19), transcript variant 1, mRNA [NM_001105245]
Irs4	-1.496853	-1.8404624	Mus musculus insulin receptor substrate 4 (Irs4), mRNA [NM_010572]
Ifna1	-1.5000608	-1.0993655	Mus musculus interferon alpha 1 (Ifna1), mRNA [NM_010502]
Thap6	-1.5001283	1.012566	Mus musculus THAP domain containing 6 (Thap6), non-coding RNA [NR_028429]
Abcb1a	-1.5007988	-1.5904363	Mus musculus ATP-binding cassette, sub-family B (MDR/TAP), member 1A (Abcb1a), mRNA [NM_011076]
Tomm7	-1.5008142	-1.2969077	Mus musculus translocase of outer mitochondrial membrane 7 homolog (yeast) (Tomm7), nuclear gene encoding mitochondrial protein, mRNA [NM_025394]
Clvs2	-1.5010176	-1.4258906	Mus musculus clavesin 2 (Clvs2), mRNA [NM_175448]
Jph4	-1.5011927	-1.5167483	Mus musculus junctophilin 4 (Jph4), mRNA [NM_177049]
Kank1	-1.5012428	-1.4558147	Mus musculus KN motif and ankyrin repeat domains 1 (Kank1), mRNA [NM_181404]
Pbx3	-1.5016497	-1.2060039	Mus musculus pre B-cell leukemia transcription factor 3 (Pbx3), mRNA [NM_016768]
Cdkn2b	-1.5023974	-1.2981728	Mus musculus cyclin-dependent kinase inhibitor 2B (p15, inhibits CDK4) (Cdkn2b), mRNA [NM_007670]
Anxa3	-1.5024773	2.293214	Mus musculus annexin A3 (Anxa3), mRNA [NM_013470]
Acaca	-1.5027162	-1.2198083	Mus musculus acetyl-Coenzyme A carboxylase alpha (Acaca), mRNA [NM_133360]
Camk1g	-1.5044386	-1.6722	Mus musculus calcium/calmodulin-dependent protein kinase I gamma (Camk1g), mRNA [NM_144817]
Olfr1115	-1.5058968	-1.1282562	Mus musculus olfactory receptor 1115 (Olfr1115), mRNA [NM_146297]
Serinc2	-1.5074316	-1.1123827	Mus musculus serine incorporator 2 (Serinc2), mRNA [NM_172702]
Mertk	-1.5075876	-1.2379618	Mus musculus c-mer proto-oncogene tyrosine kinase (Mertk), mRNA [NM_008587]
Kdm2b	-1.5076518	1.0101708	Mus musculus lysine (K)-specific demethylase 2B (Kdm2b), transcript variant 1, mRNA [NM_001003953]
Klraq1	-1.5077769	-1.0185598	Mus musculus KLRAQ motif containing 1 (Klraq1), mRNA [NM_028658]
Myb	-1.5078148	-1.4445413	Mus musculus myeloblastosis oncogene (Myb), transcript variant 1, mRNA [NM_001198914]
Dmrtc1c2	-1.5081288	1.017315	Mus musculus DMRT-like family C1c2 (Dmrtc1c2), mRNA [NM_001142690]
Zfp944	-1.5086563	-1.0514996	zinc finger protein 944 [Source:MGI Symbol;Acc:MGI:2442394] [ENSMUST00000041281]
Plch1	-1.5089784	-1.2024194	Mus musculus phospholipase C, eta 1 (Plch1), transcript variant 3, mRNA [NM_001177732]
Ppm1e	-1.5095485	-1.4057189	Mus musculus protein phosphatase 1E (PP2C domain containing) (Ppm1e), mRNA [NM_177167]
Dip2b	-1.5108083	-1.1512319	Mus musculus DIP2 disco-interacting protein 2 homolog B (Drosophila) (Dip2b), transcript variant 1, mRNA [NM_001159361]
Gabra4	-1.5112588	-2.0863798	Mus musculus gamma-aminobutyric acid (GABA) A receptor, subunit alpha 4 (Gabra4), mRNA [NM_010251]
Inpp5b	-1.5126361	-1.3298096	Mus musculus inositol polyphosphate-5-phosphatase B (Inpp5b), nuclear gene encoding mitochondrial protein, mRNA [NM_008385]
Ttc30a1	-1.5127416	1.1701149	Mus musculus tetratricopeptide repeat domain 30A1 (Ttc30a1), mRNA [NM_030188]
Slc5a3	-1.5140232	-1.373512	Mus musculus solute carrier family 5 (inositol transporters), member 3 (Slc5a3), mRNA [NM_017391]
Katnal2	-1.515754	-1.3471782	Mus musculus katanin p60 subunit A-like 2 (Katnal2), mRNA [NM_027721]
G6pd2	-1.5159614	-1.2565821	Mus musculus glucose-6-phosphate dehydrogenase 2 (G6pd2), mRNA [NM_019468]
Fndc3a	-1.5162597	-1.0256182	Mus musculus fibronectin type III domain containing 3A (Fndc3a), mRNA [NM_207636]
Irx1	-1.5164135	-1.4643047	Mus musculus Iroquois related homeobox 1 (Drosophila) (Irx1), mRNA [NM_010573]
Rimklb	-1.5190636	-1.9601603	Mus musculus ribosomal modification protein rimK-like family member B (Rimklb), mRNA [NM_027664]
Trappc9	-1.5194337	-1.155396	Mus musculus trafficking protein particle complex 9 (Trappc9), transcript variant 5, mRNA [NM_001164643]
Rab28	-1.5216626	-1.2787607	Mus musculus RAB28, member RAS oncogene family (Rab28), mRNA [NM_027295]
Eya4	-1.5219982	-1.6102104	Mus musculus eyes absent 4 homolog (Drosophila) (Eya4), mRNA [NM_010167]
Plcb4	-1.5228817	-1.8175616	Mus musculus phospholipase C, beta 4 (Plcb4), mRNA [NM_013829]
Tbx6	-1.5244615	-1.593978	Mus musculus T-box 6 (Tbx6), mRNA [NM_011538]
Zmat4	-1.5249941	-1.7039187	Mus musculus zinc finger, matrin type 4 (Zmat4), mRNA [NM_177086]
Aldh6a1	-1.5251575	1.173263	Mus musculus aldehyde dehydrogenase family 6, subfamily A1 (Aldh6a1), nuclear gene encoding mitochondrial protein, mRNA [NM_134042]
Wrn	-1.5256633	-1.2268615	Mus musculus Werner syndrome homolog (human) (Wrn), transcript variant 1, mRNA [NM_011721]
Trp63	-1.5256809	-1.3225307	Mus musculus transformation related protein 63 (Trp63), transcript variant 4, mRNA [NM_011641]
Ccdc91	-1.5265969	-1.2815906	Mus musculus coiled-coil domain containing 91 (Ccdc91), mRNA [NM_025911]
Zmynd10	-1.5274584	-1.4896374	Mus musculus zinc finger, MYND domain containing 10 (Zmynd10), mRNA [NM_053253]
Gmps	-1.5274948	-1.1342407	Mus musculus guanine monophosphate synthetase (Gmps), mRNA [NM_001033300]
Arhgef11	-1.5281624	1.0505672	Mus musculus Rho guanine nucleotide exchange factor (GEF) 11 (Arhgef11), mRNA [NM_001003912]
Tmem229a	-1.528322	-1.3666723	Mus musculus transmembrane protein 229A (Tmem229a), mRNA [NM_177013]
Zfp446	-1.5295798	1.1410428	Mus musculus zinc finger protein 446 (Zfp446), transcript variant 3, mRNA [NM_001168562]
Malat1	-1.530007	-2.013508	Mus musculus metastasis associated lung adenocarcinoma transcript 1 (non-coding RNA) (Malat1), non-coding RNA [NR_002847]
Trp53bp2	-1.531621	-1.2479252	Mus musculus transformation related protein 53 binding protein 2 (Trp53bp2), mRNA [NM_173378]
Cdkl5	-1.5317628	-1.0669154	Mus musculus cyclin-dependent kinase-like 5 (Cdkl5), mRNA [NM_001024624]
Gria4	-1.532175	-1.9899749	Mus musculus glutamate receptor, ionotropic, AMPA4 (alpha 4) (Gria4), transcript variant 1, mRNA [NM_019691]
Rab17	-1.5323836	1.085233	Mus musculus RAB17, member RAS oncogene family (Rab17), transcript variant 1, mRNA [NM_008998]
Atg10	-1.5325168	1.084688	Mus musculus autophagy-related 10 (yeast) (Atg10), mRNA [NM_025770]
Col6a3	-1.5326936	-1.3192694	collagen, type VI, alpha 3 [Source:MGI Symbol;Acc:MGI:88461] [ENSMUST00000056925]
Capza1	-1.5351515	-1.0412384	Mus musculus capping protein (actin filament) muscle Z-line, alpha 1 (Capza1), mRNA [NM_009797]
Net1	-1.5364321	-1.4351919	Mus musculus neuroepithelial cell transforming gene 1 (Net1), transcript variant 1, mRNA [NM_019671]
Adamts1	-1.5368186	-2.1266167	Mus musculus a disintegrin-like and metallopeptidase (reprolysin type) with thrombospondin type 1 motif, 1 (Adamts1), mRNA [NM_009621]
Tgif2lx1	-1.5373099	-1.1286646	Mus musculus TGFB-induced factor homeobox 2-like, X-linked 1 (Tgif2lx1), mRNA [NM_153109]
Trim2	-1.5399452	-1.458505	Mus musculus tripartite motif-containing 2 (Trim2), mRNA [NM_030706]
Prkch	-1.5404812	1.1424205	Mus musculus protein kinase C, eta (Prkch), mRNA [NM_008856]
Zic1	-1.5406361	-1.291097	Mus musculus zinc finger protein of the cerebellum 1 (Zic1), mRNA [NM_009573]
Six5	-1.5412085	-1.5560948	Mus musculus sine oculis-related homeobox 5 homolog (Drosophila) (Six5), mRNA [NM_011383]
Sgk3	-1.541665	-1.3192036	Mus musculus serum/glucocorticoid regulated kinase 3 (Sgk3), transcript variant 1, mRNA [NM_133220]
Cyp2c38	-1.5418164	-1.0280808	Mus musculus cytochrome P450, family 2, subfamily c, polypeptide 38 (Cyp2c38), mRNA [NM_010002]
Creb3l4	-1.5422475	-1.4230251	Mus musculus cAMP responsive element binding protein 3-like 4 (Creb3l4), mRNA [NM_030080]
Bcas3	-1.5426784	-1.6591364	Mus musculus breast carcinoma amplified sequence 3 (Bcas3), transcript variant 2, mRNA [NM_001166642]
Parp8	-1.5431516	-1.3250225	Mus musculus poly (ADP-ribose) polymerase family, member 8 (Parp8), mRNA [NM_001081009]
Arhgap27	-1.5444548	-1.0396851	Mus musculus Rho GTPase activating protein 27 (Arhgap27), transcript variant 1, mRNA [NM_001205236]
Zfp367	-1.5447928	-1.4671061	Mus musculus zinc finger protein 367 (Zfp367), mRNA [NM_175494]
Ttc21b	-1.5464009	-1.3653535	Mus musculus tetratricopeptide repeat domain 21B (Ttc21b), mRNA [NM_001047604]
Fut9	-1.5464684	-1.6171103	Mus musculus fucosyltransferase 9 (Fut9), mRNA [NM_010243]
Rnf17	-1.5471979	-1.5045013	Mus musculus ring finger protein 17 (Rnf17), mRNA [NM_001033043]
Vps8	-1.5497928	1.1370702	Mus musculus vacuolar protein sorting 8 homolog (S. cerevisiae) (Vps8), mRNA [NM_001081366]
N4bp1	-1.5508776	-1.0572667	Mus musculus NEDD4 binding protein 1 (N4bp1), mRNA [NM_030563]
Ccdc18	-1.5512507	-1.2107219	Mus musculus coiled-coil domain containing 18 (Ccdc18), mRNA [NM_028481]
Igsf10	-1.5512892	-2.0319486	Mus musculus immunoglobulin superfamily, member 10 (Igsf10), mRNA [NM_001162884]
Auts2	-1.5516949	-1.5323907	Mus musculus autism susceptibility candidate 2 (Auts2), mRNA [NM_177047]
Sirpa	-1.5525459	-1.7204682	Mus musculus signal-regulatory protein alpha (Sirpa), transcript variant 1, mRNA [NM_007547]
Phf8	-1.5526681	-1.2919478	Mus musculus PHD finger protein 8 (Phf8), transcript variant 1, mRNA [NM_177201]
Phf21a	-1.5537214	-1.5849788	Mus musculus PHD finger protein 21A (Phf21a), transcript variant 1, mRNA [NM_138755]
Fam120a	-1.5540538	-1.3732665	Mus musculus family with sequence similarity 120, member A (Fam120a), mRNA [NM_001033268]
Vps13b	-1.555379	-1.1675756	Mus musculus vacuolar protein sorting 13B (yeast) (Vps13b), mRNA [NM_177151]
Arhgap6	-1.5555018	-1.0566324	Mus musculus Rho GTPase activating protein 6 (Arhgap6), transcript variant 1, mRNA [NM_009707]
Hsph1	-1.555508	-1.3315489	Mus musculus heat shock 105kDa/110kDa protein 1 (Hsph1), mRNA [NM_013559]
Ust	-1.555544	1.1316248	Mus musculus uronyl-2-sulfotransferase (Ust), mRNA [NM_177387]
Fam115a	-1.5555656	-1.2216789	family with sequence similarity 115, member A [Source:MGI Symbol;Acc:MGI:1914665] [ENSMUST00000151021]
Rassf5	-1.5562054	-1.2956926	Mus musculus Ras association (RalGDS/AF-6) domain family member 5 (Rassf5), mRNA [NM_018750]
Ikbkg	-1.5565181	-1.2610548	Mus musculus inhibitor of kappaB kinase gamma (Ikbkg), transcript variant 1, mRNA [NM_010547]
Gckr	-1.5572524	-1.0171512	Mus musculus glucokinase regulatory protein (Gckr), mRNA [NM_144909]
St8sia4	-1.5573852	-1.6592718	Mus musculus ST8 alpha-N-acetyl-neuraminide alpha-2,8-sialyltransferase 4 (St8sia4), transcript variant 1, mRNA [NM_009183]
Wnt7a	-1.5585938	-1.1005659	Mus musculus wingless-related MMTV integration site 7A (Wnt7a), mRNA [NM_009527]
Nfatc2	-1.559359	-1.6467344	Mus musculus nuclear factor of activated T-cells, cytoplasmic, calcineurin-dependent 2 (Nfatc2), transcript variant d, mRNA [NM_001136073]
Zfp758	-1.559378	1.2646703	Mus musculus zinc finger protein 758 (Zfp758), mRNA [NM_145484]
Zfp874a	-1.560486	-1.3303599	Mus musculus zinc finger protein 874a (Zfp874a), mRNA [NM_177712]
Tnfsf11	-1.5635233	-1.0426149	Mus musculus tumor necrosis factor (ligand) superfamily, member 11 (Tnfsf11), mRNA [NM_011613]
Brox	-1.5641838	-1.0297805	Mus musculus BRO1 domain and CAAX motif containing (Brox), mRNA [NM_027861]
Map2k6	-1.5644051	-2.2479177	Mus musculus mitogen-activated protein kinase kinase 6 (Map2k6), mRNA [NM_011943]
Dcdc2a	-1.5655053	-1.3891387	Mus musculus doublecortin domain containing 2a (Dcdc2a), transcript variant 1, mRNA [NM_177577]
Vps13c	-1.567652	-1.3466926	vacuolar protein sorting 13C (yeast) [Source:MGI Symbol;Acc:MGI:2444207] [ENSMUST00000056871]
Lbh	-1.569781	-2.003394	Mus musculus limb-bud and heart (Lbh), mRNA [NM_029999]
Acnat1	-1.5706167	-1.0396851	Mus musculus acyl-coenzyme A amino acid N-acyltransferase 1 (Acnat1), mRNA [NM_001164565]
Cd320	-1.5728846	-1.6911389	Mus musculus CD320 antigen (Cd320), mRNA [NM_019421]
Zfp36l2	-1.5729423	-1.6732748	Mus musculus zinc finger protein 36, C3H type-like 2 (Zfp36l2), mRNA [NM_001001806]
Trpc4	-1.5737609	-1.3988974	Mus musculus transient receptor potential cation channel, subfamily C, member 4 (Trpc4), mRNA [NM_016984]
Cdh9	-1.5738289	-1.6976447	Mus musculus cadherin 9 (Cdh9), mRNA [NM_009869]
Zpbp2	-1.5740952	1.012566	Mus musculus zona pellucida binding protein 2 (Zpbp2), transcript variant 1, mRNA [NM_027061]
Zfp951	-1.5745907	-2.75038	Mus musculus zinc finger protein 951 (Zfp951), mRNA [NM_001039231]
Gas1	-1.5748056	-1.5414597	Mus musculus growth arrest specific 1 (Gas1), mRNA [NM_008086]
Mpdz	-1.5764748	-1.618186	Mus musculus multiple PDZ domain protein (Mpdz), mRNA [NM_010820]
Bbx	-1.5795592	-1.3815914	Mus musculus bobby sox homolog (Drosophila) (Bbx), mRNA [NM_027444]
Zfp518a	-1.5807662	-1.219608	Mus musculus zinc finger protein 518A (Zfp518a), mRNA [NM_028319]
Pim2	-1.58203	-1.3393767	Mus musculus proviral integration site 2 (Pim2), mRNA [NM_138606]
Bbs2	-1.5827471	-1.1658461	Mus musculus Bardet-Biedl syndrome 2 (human) (Bbs2), mRNA [NM_026116]
Cadps2	-1.5834043	-1.139539	Mus musculus Ca2+-dependent activator protein for secretion 2 (Cadps2), mRNA [NM_153163]
Wdr67	-1.5841733	-1.5369314	Mus musculus WD repeat domain 67 (Wdr67), transcript variant 1, mRNA [NM_001081396]
Gadd45g	-1.584188	1.0874006	Mus musculus growth arrest and DNA-damage-inducible 45 gamma (Gadd45g), mRNA [NM_011817]
Spry2	-1.5869943	1.012566	Mus musculus sprouty homolog 2 (Drosophila) (Spry2), mRNA [NM_011897]
Il17ra	-1.5877765	-1.2456286	Mus musculus interleukin 17 receptor A (Il17ra), mRNA [NM_008359]
Nbea	-1.5878307	-1.243336	Mus musculus neurobeachin (Nbea), mRNA [NM_030595]
Ptk2b	-1.5887467	-1.5567949	Mus musculus PTK2 protein tyrosine kinase 2 beta (Ptk2b), transcript variant 3, mRNA [NM_172498]
Tox3	-1.5889126	-1.7867326	Mus musculus TOX high mobility group box family member 3 (Tox3), mRNA [NM_172913]
Tex15	-1.5906792	-2.312343	Mus musculus testis expressed gene 15 (Tex15), mRNA [NM_031374]
Mlh3	-1.5917594	-1.3392859	Mus musculus mutL homolog 3 (E coli) (Mlh3), mRNA [NM_175337]
Pou4f2	-1.5918963	-1.5628825	Mus musculus POU domain, class 4, transcription factor 2 (Pou4f2), mRNA [NM_138944]
Tln2	-1.5923994	-1.0857364	Mus musculus talin 2 (Tln2), mRNA [NM_001081242]
Fam196b	-1.5927463	-1.2956296	Mus musculus family with sequence similarity 196, member B (Fam196b), mRNA [NM_001025382]
Pcdh8	-1.5928657	-1.3547664	Mus musculus protocadherin 8 (Pcdh8), transcript variant 1, mRNA [NM_021543]
Fam13c	-1.5931227	1.1139477	Mus musculus family with sequence similarity 13, member C (Fam13c), transcript variant 1, mRNA [NM_024244]
Zfp941	-1.5938389	-1.9895085	Mus musculus zinc finger protein 941 (Zfp941), mRNA [NM_001001180]
Npas4	-1.5948217	1.1138145	Mus musculus neuronal PAS domain protein 4 (Npas4), mRNA [NM_153553]
Vrtn	-1.5949572	-2.1534173	Mus musculus vertebrae development homolog (pig) (Vrtn), transcript variant 1, mRNA [NM_001168588]
Ccdc3	-1.5953912	-1.6525203	Mus musculus coiled-coil domain containing 3 (Ccdc3), mRNA [NM_028804]
Hmx1	-1.596227	1.1669047	Mus musculus H6 homeobox 1 (Hmx1), mRNA [NM_010445]
Rragb	-1.5970039	-1.3112944	Mus musculus Ras-related GTP binding B (Rragb), mRNA [NM_001004154]
Miox	-1.5972636	-1.3277594	Mus musculus myo-inositol oxygenase (Miox), mRNA [NM_019977]
Prcp	-1.5975978	1.1967695	Mus musculus prolylcarboxypeptidase (angiotensinase C) (Prcp), mRNA [NM_028243]
Det1	-1.5988387	-1.1839296	de-etiolated homolog 1 (Arabidopsis) [Source:MGI Symbol;Acc:MGI:1923625] [ENSMUST00000107431]
Pdp1	-1.5990077	-1.4027625	Mus musculus pyruvate dehyrogenase phosphatase catalytic subunit 1 (Pdp1), nuclear gene encoding mitochondrial protein, transcript variant 2, mRNA [NM_001098230]
Leng8	-1.5996505	1.1138145	Mus musculus 0 day neonate kidney cDNA, RIKEN full-length enriched library, clone:D630008M13 product:hypothetical Tyrosine-rich region containing protein, full insert sequence. [AK085304]
Cdk5r2	-1.5996954	-1.2597047	Mus musculus cyclin-dependent kinase 5, regulatory subunit 2 (p39) (Cdk5r2), mRNA [NM_009872]
Samd9l	-1.5998335	1.0186565	Mus musculus sterile alpha motif domain containing 9-like (Samd9l), mRNA [NM_010156]
Fut10	-1.600357	-2.5827456	Mus musculus fucosyltransferase 10 (Fut10), mRNA [NM_134161]
Hlcs	-1.6035969	-1.1039633	Mus musculus holocarboxylase synthetase (biotin- [propriony-Coenzyme A-carboxylase (ATP-hydrolysing)] ligase) (Hlcs), mRNA [NM_139145]
Glyctk	-1.6042267	-1.0459242	Mus musculus glycerate kinase (Glyctk), transcript variant 1, mRNA [NM_174846]
Depdc7	-1.6056983	-1.3618295	Mus musculus DEP domain containing 7 (Depdc7), mRNA [NM_144804]
Slc44a1	-1.6066836	1.0937796	Mus musculus solute carrier family 44, member 1 (Slc44a1), transcript variant 1, mRNA [NM_133891]
Bcl9l	-1.6080197	-1.4104419	Mus musculus B-cell CLL/lymphoma 9-like (Bcl9l), mRNA [NM_030256]
Gpc2	-1.6080463	-1.4355466	Mus musculus glypican 2 (cerebroglycan) (Gpc2), mRNA [NM_172412]
Fancg	-1.6088288	-1.0396851	Mus musculus Fanconi anemia, complementation group G (Fancg), transcript variant 1, mRNA [NM_053081]
Stam	-1.6105356	1.0226929	Mus musculus signal transducing adaptor molecule (SH3 domain and ITAM motif) 1 (Stam), mRNA [NM_011484]
Map3k5	-1.6110765	-1.4161744	Mus musculus mitogen-activated protein kinase kinase kinase 5 (Map3k5), mRNA [NM_008580]
Tgfb3	-1.6124732	-1.4002374	Mus musculus transforming growth factor, beta 3 (Tgfb3), mRNA [NM_009368]
Rbbp5	-1.6127685	1.1130737	Mus musculus retinoblastoma binding protein 5 (Rbbp5), mRNA [NM_172517]
Ifit2	-1.6130607	-1.524602	Mus musculus interferon-induced protein with tetratricopeptide repeats 2 (Ifit2), mRNA [NM_008332]
Fam120c	-1.6138953	-1.0280808	Mus musculus family with sequence similarity 120, member C (Fam120c), mRNA [NM_198105]
Bcl2l14	-1.6139268	-1.7078547	Mus musculus BCL2-like 14 (apoptosis facilitator) (Bcl2l14), mRNA [NM_025778]
Gaa	-1.6170664	1.1558055	glucosidase, alpha, acid [Source:MGI Symbol;Acc:MGI:95609] [ENSMUST00000106258]
Ppp1r9b	-1.618617	-1.355388	Mus musculus protein phosphatase 1, regulatory subunit 9B (Ppp1r9b), mRNA [NM_172261]
Brsk2	-1.6191778	-1.8058969	Mus musculus BR serine/threonine kinase 2 (Brsk2), transcript variant 1, mRNA [NM_029426]
Klf15	-1.6193128	-1.3487928	Mus musculus Kruppel-like factor 15 (Klf15), mRNA [NM_023184]
Nap1l3	-1.6198914	-1.5328308	Mus musculus nucleosome assembly protein 1-like 3 (Nap1l3), mRNA [NM_138742]
Zfp192	-1.6205522	-1.7798159	Mus musculus 13 days embryo liver cDNA, RIKEN full-length enriched library, clone:2510038J07 product:zinc finger protein 96, full insert sequence. [AK011044]
Sorbs2	-1.620617	1.0186565	Mus musculus sorbin and SH3 domain containing 2 (Sorbs2), transcript variant 1, mRNA [NM_001205219]
Txnip	-1.6207986	1.0780511	Mus musculus thioredoxin interacting protein (Txnip), transcript variant 1, mRNA [NM_001009935]
Fam188b	-1.6220119	-1.0280808	Mus musculus family with sequence similarity 188, member B (Fam188b), transcript variant 2, mRNA [NM_177883]
Zbtb16	-1.6224661	-1.628558	Mus musculus zinc finger and BTB domain containing 16 (Zbtb16), mRNA [NM_001033324]
Rai2	-1.6227138	-1.9288565	Mus musculus retinoic acid induced 2 (Rai2), transcript variant 1, mRNA [NM_198409]
Hes2	-1.6228833	-1.0961399	Mus musculus hairy and enhancer of split 2 (Drosophila) (Hes2), mRNA [NM_008236]
Apbb2	-1.623481	1.4773397	Mus musculus amyloid beta (A4) precursor protein-binding, family B, member 2 (Apbb2), mRNA [NM_009686]
Mettl3	-1.624824	-1.1051439	Mus musculus methyltransferase like 3 (Mettl3), mRNA [NM_019721]
Thsd7a	-1.6279408	-1.3241968	Mus musculus thrombospondin, type I, domain containing 7A (Thsd7a), mRNA [NM_001164805]
Kif1c	-1.628113	-1.4663494	Mus musculus kinesin family member 1C (Kif1c), mRNA [NM_153103]
Mtus2	-1.6301764	1.0499084	Mus musculus microtubule associated tumor suppressor candidate 2 (Mtus2), mRNA [NM_029920]
Gpr85	-1.632332	-1.7909955	Mus musculus G protein-coupled receptor 85 (Gpr85), mRNA [NM_145066]
Tmeff2	-1.6325439	-1.1926222	Mus musculus transmembrane protein with EGF-like and two follistatin-like domains 2 (Tmeff2), mRNA [NM_019790]
Insr	-1.6341554	-1.1108781	Mus musculus insulin receptor (Insr), mRNA [NM_010568]
Slc26a1	-1.6345687	1.0186565	Mus musculus solute carrier family 26 (sulfate transporter), member 1 (Slc26a1), mRNA [NM_174870]
Tatdn2	-1.6348448	-1.211587	Mus musculus TatD DNase domain containing 2 (Tatdn2), mRNA [NM_001033463]
Nkx2-4	-1.6362854	-1.5955229	Mus musculus NK2 transcription factor related, locus 4 (Drosophila) (Nkx2-4), mRNA [NM_023504]
Kif5a	-1.637855	-1.119677	Mus musculus kinesin family member 5A (Kif5a), transcript variant 2, mRNA [NM_008447]
Cdh10	-1.6400024	-1.4834354	Mus musculus cadherin 10 (Cdh10), mRNA [NM_009865]
Grhl2	-1.6403309	-1.5165071	Mus musculus grainyhead-like 2 (Drosophila) (Grhl2), mRNA [NM_026496]
Snph	-1.6407685	-1.4590127	Mus musculus syntaphilin (Snph), mRNA [NM_198214]
Kank3	-1.641529	1.3296805	Mus musculus KN motif and ankyrin repeat domains 3 (Kank3), mRNA [NM_030697]
Bicd1	-1.6433166	-1.3933029	Mus musculus bicaudal D homolog 1 (Drosophila) (Bicd1), transcript variant 2, mRNA [NM_009753]
Frmd5	-1.6448832	-1.0107223	Mus musculus FERM domain containing 5 (Frmd5), mRNA [NM_172673]
Grk5	-1.6456804	-1.4361124	Mus musculus G protein-coupled receptor kinase 5 (Grk5), mRNA [NM_018869]
Mas1	-1.6465532	-1.440145	Mus musculus MAS1 oncogene (Mas1), mRNA [NM_008552]
Pclo	-1.6486578	-1.5343033	Mus musculus piccolo (presynaptic cytomatrix protein) (Pclo), transcript variant 2, mRNA [NM_001110796]
Creg1	-1.6492459	-1.3291397	Mus musculus cellular repressor of E1A-stimulated genes 1 (Creg1), mRNA [NM_011804]
Rpgr	-1.6493179	-1.8270642	Mus musculus retinitis pigmentosa GTPase regulator (Rpgr), transcript variant 2, mRNA [NM_001177951]
Zfp689	-1.6502056	1.0185707	Mus musculus zinc finger protein 689 (Zfp689), mRNA [NM_175163]
Ptpn13	-1.6518421	-1.013741	Mus musculus protein tyrosine phosphatase, non-receptor type 13 (Ptpn13), mRNA [NM_011204]
Rhob	-1.6538044	-1.61037	Mus musculus ras homolog gene family, member B (Rhob), mRNA [NM_007483]
Rassf8	-1.654192	-1.3594847	Mus musculus Ras association (RalGDS/AF-6) domain family (N-terminal) member 8 (Rassf8), mRNA [NM_027760]
Mid1	-1.6576176	-1.7636309	Mus musculus midline 1 (Mid1), transcript variant 2, mRNA [NM_183151]
Krtap5-5	-1.6584418	1.1138145	Mus musculus keratin associated protein 5-5 (Krtap5-5), mRNA [NM_001037822]
Slc39a10	-1.6584779	-2.0194924	Mus musculus solute carrier family 39 (zinc transporter), member 10 (Slc39a10), mRNA [NM_172653]
Lhb	-1.6589823	-1.0661561	Mus musculus luteinizing hormone beta (Lhb), mRNA [NM_008497]
Pdk2	-1.6596997	1.085233	Mus musculus pyruvate dehydrogenase kinase, isoenzyme 2 (Pdk2), nuclear gene encoding mitochondrial protein, mRNA [NM_133667]
Dmgdh	-1.6605151	-1.0280808	Mus musculus dimethylglycine dehydrogenase precursor (Dmgdh), nuclear gene encoding mitochondrial protein, mRNA [NM_028772]
Tnfaip8	-1.6624717	-1.4462593	Mus musculus tumor necrosis factor, alpha-induced protein 8 (Tnfaip8), transcript variant 1, mRNA [NM_134131]
Cnst	-1.6637992	-1.1295524	Mus musculus consortin, connexin sorting protein (Cnst), mRNA [NM_146105]
Ccl19	-1.667706	-1.0623178	Mus musculus chemokine (C-C motif) ligand 19 (Ccl19), mRNA [NM_011888]
Dgki	-1.6680875	-1.0280808	Mus musculus diacylglycerol kinase, iota (Dgki), mRNA [NM_001081206]
Tle4	-1.6690664	-1.2861552	Mus musculus transducin-like enhancer of split 4, homolog of Drosophila E(spl) (Tle4), mRNA [NM_011600]
Pars2	-1.6713363	-1.2060912	Mus musculus prolyl-tRNA synthetase (mitochondrial)(putative) (Pars2), nuclear gene encoding mitochondrial protein, transcript variant 2, mRNA [NM_001083887]
Tbr1	-1.6724304	-1.531787	Mus musculus T-box brain gene 1 (Tbr1), mRNA [NM_009322]
Nod2	-1.6729856	-1.566804	Mus musculus nucleotide-binding oligomerization domain containing 2 (Nod2), mRNA [NM_145857]
Ubc	-1.6745727	-1.5423582	Mus musculus ubiquitin C (Ubc), mRNA [NM_019639]
Nr4a2	-1.6753539	-1.669824	Mus musculus nuclear receptor subfamily 4, group A, member 2 (Nr4a2), transcript variant 1, mRNA [NM_013613]
Reg3d	-1.6766739	-1.2410277	Mus musculus regenerating islet-derived 3 delta (Reg3d), transcript variant 1, mRNA [NM_013893]
Kalrn	-1.6787084	-1.2338674	kalirin, RhoGEF kinase [Source:MGI Symbol;Acc:MGI:2685385] [ENSMUST00000023522]
Edil3	-1.6801355	1.0164684	Mus musculus EGF-like repeats and discoidin I-like domains 3 (Edil3), transcript variant 2, mRNA [NM_010103]
Brca1	-1.6807297	1.1138145	Mus musculus breast cancer 1 (Brca1), mRNA [NM_009764]
Fbxl7	-1.6889961	-1.2301456	Mus musculus F-box and leucine-rich repeat protein 7 (Fbxl7), mRNA [NM_176959]
Awat2	-1.6898677	-1.0396851	Mus musculus acyl-CoA wax alcohol acyltransferase 2 (Awat2), mRNA [NM_177746]
Smpdl3a	-1.690532	-1.1432637	Mus musculus sphingomyelin phosphodiesterase, acid-like 3A (Smpdl3a), mRNA [NM_020561]
Tom1	-1.6911316	-2.0707662	Mus musculus target of myb1 homolog (chicken) (Tom1), transcript variant 2, mRNA [NM_001136259]
Nrg2	-1.6913451	-1.4177985	Mus musculus neuregulin 2 (Nrg2), mRNA [NM_001167891]
Slc38a9	-1.6949877	-1.3365093	Mus musculus solute carrier family 38, member 9 (Slc38a9), mRNA [NM_178746]
Fn3krp	-1.6958485	-1.0755239	Mus musculus fructosamine 3 kinase related protein (Fn3krp), mRNA [NM_181420]
Klhl8	-1.6983771	-1.4644241	Mus musculus kelch-like 8 (Drosophila) (Klhl8), mRNA [NM_178741]
Hspa8	-1.6986061	-1.2671142	Mus musculus heat shock protein 8 (Hspa8), mRNA [NM_031165]
Igfbp3	-1.7025766	-1.2892797	Mus musculus insulin-like growth factor binding protein 3 (Igfbp3), mRNA [NM_008343]
Itgav	-1.7041041	-1.3517544	Mus musculus integrin alpha V (Itgav), mRNA [NM_008402]
Tec	-1.7045293	-1.1309297	Mus musculus tec protein tyrosine kinase (Tec), transcript variant 1, mRNA [NM_001113460]
Oxsm	-1.7074337	-1.8162465	Mus musculus 3-oxoacyl-ACP synthase, mitochondrial (Oxsm), nuclear gene encoding mitochondrial protein, mRNA [NM_027695]
Mmp25	-1.7077441	-1.1941309	Mus musculus matrix metallopeptidase 25 (Mmp25), mRNA [NM_001033339]
Ufd1l	-1.7090452	-1.082041	Mus musculus ubiquitin fusion degradation 1 like (Ufd1l), transcript variant 1, mRNA [NM_011672]
Rwdd3	-1.7120342	-1.4359885	Mus musculus RWD domain containing 3 (Rwdd3), transcript variant 1, mRNA [NM_025637]
Mafk	-1.7128826	-1.5277255	Mus musculus v-maf musculoaponeurotic fibrosarcoma oncogene family, protein K (avian) (Mafk), mRNA [NM_010757]
Nr4a1	-1.7129444	-1.7719148	Mus musculus nuclear receptor subfamily 4, group A, member 1 (Nr4a1), mRNA [NM_010444]
Xkrx	-1.7156743	-2.0679052	Mus musculus X Kell blood group precursor related X linked (Xkrx), mRNA [NM_183319]
Pik3cd	-1.7164309	-1.4982438	Mus musculus phosphatidylinositol 3-kinase catalytic delta polypeptide (Pik3cd), transcript variant 6, mRNA [NM_001164051]
Alox15	-1.7178419	-1.5428002	Mus musculus arachidonate 15-lipoxygenase (Alox15), mRNA [NM_009660]
Gja5	-1.719442	1.1558055	gap junction protein, alpha 5 [Source:MGI Symbol;Acc:MGI:95716] [ENSMUST00000107064]
Gal3st4	-1.7194897	1.1558055	Mus musculus galactose-3-O-sulfotransferase 4 (Gal3st4), mRNA [NM_001033416]
Zic2	-1.7224288	-1.498549	Mus musculus zinc finger protein of the cerebellum 2 (Zic2), mRNA [NM_009574]
Sall4	-1.7228507	1.0186565	Mus musculus sal-like 4 (Drosophila) (Sall4), transcript variant a, mRNA [NM_175303]
Dlg4	-1.7239164	-1.3207092	Mus musculus discs, large homolog 4 (Drosophila) (Dlg4), transcript variant 1, mRNA [NM_007864]
Alk	-1.7239295	-1.0244948	Mus musculus anaplastic lymphoma kinase (Alk), mRNA [NM_007439]
Dusp26	-1.7271478	-2.0392694	Mus musculus dual specificity phosphatase 26 (putative) (Dusp26), mRNA [NM_025869]
Ero1lb	-1.7272661	-1.3273315	Mus musculus ERO1-like beta (S. cerevisiae) (Ero1lb), mRNA [NM_026184]
Ccdc67	-1.728106	-1.0396851	Mus musculus coiled-coil domain containing 67 (Ccdc67), mRNA [NM_181816]
Ccny	-1.7357228	-2.1958013	Mus musculus cyclin Y (Ccny), mRNA [NM_026484]
Traf3ip1	-1.7366558	-1.3131295	Mus musculus TRAF3 interacting protein 1 (Traf3ip1), mRNA [NM_028718]
Iqck	-1.7377077	-1.8419181	Mus musculus IQ motif containing K (Iqck), mRNA [NM_001081446]
Hs3st4	-1.7426155	-1.8824599	heparan sulfate (glucosamine) 3-O-sulfotransferase 4 [Source:MGI Symbol;Acc:MGI:1333792] [ENSMUST00000106437]
Hnmt	-1.7426264	-1.183705	Mus musculus histamine N-methyltransferase (Hnmt), mRNA [NM_080462]
Rfx3	-1.7455438	-1.5466027	Mus musculus regulatory factor X, 3 (influences HLA class II expression) (Rfx3), transcript variant 1, mRNA [NM_011265]
Cbx4	-1.7457337	-1.9357169	Mus musculus chromobox homolog 4 (Drosophila Pc class) (Cbx4), mRNA [NM_007625]
Serpinb6b	-1.747476	-1.1382637	Mus musculus serine (or cysteine) peptidase inhibitor, clade B, member 6b (Serpinb6b), mRNA [NM_011454]
Ube3a	-1.7496773	1.012566	Mus musculus ubiquitin protein ligase E3A (Ube3a), transcript variant 1, mRNA [NM_173010]
Ryr2	-1.7513193	1.4575552	Mus musculus ryanodine receptor 2, cardiac (Ryr2), mRNA [NM_023868]
Junb	-1.7516608	1.1558055	Mus musculus Jun-B oncogene (Junb), mRNA [NM_008416]
Wdfy3	-1.7546879	-1.0171503	Mus musculus WD repeat and FYVE domain containing 3 (Wdfy3), mRNA [NM_172882]
Maml2	-1.7557896	1.0237138	Mus musculus mastermind like 2 (Drosophila) (Maml2), transcript variant 1, mRNA [NM_001013813]
Proc	-1.758639	1.023154	Mus musculus protein C (Proc), transcript variant 3, mRNA [NM_001042768]
Kbtbd11	-1.7608927	-1.5783767	Mus musculus kelch repeat and BTB (POZ) domain containing 11 (Kbtbd11), mRNA [NM_029116]
Birc3	-1.7646064	-1.0396851	Mus musculus baculoviral IAP repeat-containing 3 (Birc3), mRNA [NM_007464]
Dpp6	-1.7736961	-1.154006	Mus musculus 10 days neonate cerebellum cDNA, RIKEN full-length enriched library, clone:B930011P16 product:hypothetical protein, full insert sequence. [AK047025]
Slc29a3	-1.777727	-1.2294501	Mus musculus solute carrier family 29 (nucleoside transporters), member 3 (Slc29a3), mRNA [NM_023596]
Npy1r	-1.7782999	-1.9915915	Mus musculus neuropeptide Y receptor Y1 (Npy1r), mRNA [NM_010934]
Loxl3	-1.7841277	-1.1706411	Mus musculus lysyl oxidase-like 3 (Loxl3), mRNA [NM_013586]
Nkx2-9	-1.7867544	-1.7943527	Mus musculus NK2 transcription factor related, locus 9 (Drosophila) (Nkx2-9), mRNA [NM_008701]
Cdc42bpa	-1.7869593	-1.524062	Mus musculus CDC42 binding protein kinase alpha (Cdc42bpa), mRNA [NM_001033285]
Ptger4	-1.7876433	-1.3149058	Mus musculus prostaglandin E receptor 4 (subtype EP4) (Ptger4), transcript variant 2, mRNA [NM_008965]
Exd1	-1.7910688	1.3733082	Mus musculus exonuclease 3'-5' domain containing 1 (Exd1), mRNA [NM_172857]
Tmem104	-1.7911801	-1.1323061	Mus musculus transmembrane protein 104 (Tmem104), mRNA [NM_001033393]
Elmo2	-1.7930045	-1.0336475	Mus musculus engulfment and cell motility 2, ced-12 homolog (C. elegans) (Elmo2), transcript variant 1, mRNA [NM_207705]
Cep63	-1.7942423	-1.8516845	Mus musculus centrosomal protein 63 (Cep63), mRNA [NM_001081122]
Cnr1	-1.799145	-2.4244196	cannabinoid receptor 1 (brain) [Source:MGI Symbol;Acc:MGI:104615] [ENSMUST00000133462]
Kcnc2	-1.8002919	1.1558055	Mus musculus potassium voltage gated channel, Shaw-related subfamily, member 2 (Kcnc2), mRNA [NM_001025581]
Cflar	-1.8003931	-1.5278351	Mus musculus CASP8 and FADD-like apoptosis regulator (Cflar), transcript variant 1, mRNA [NM_207653]
Rtkn2	-1.8004371	-1.5767066	Mus musculus rhotekin 2 (Rtkn2), mRNA [NM_001081346]
Lnx1	-1.8008144	-1.7916473	Mus musculus ligand of numb-protein X 1 (Lnx1), transcript variant 1, mRNA [NM_001159577]
Ascl2	-1.8020993	-1.2665297	Mus musculus achaete-scute complex homolog 2 (Drosophila) (Ascl2), mRNA [NM_008554]
Mettl8	-1.8037839	-1.1531378	Mus musculus methyltransferase like 8 (Mettl8), transcript variant a, mRNA [NM_145524]
Vstm2a	-1.8043152	-3.132414	Mus musculus V-set and transmembrane domain containing 2A (Vstm2a), mRNA [NM_145967]
AU017193	-1.813124	-1.232792	Mus musculus 2 days neonate thymus thymic cells cDNA, RIKEN full-length enriched library, clone:E430020C21 product:hypothetical protein, full insert sequence. [AK153997]
Psd3	-1.8136101	1.2190007	Mus musculus pleckstrin and Sec7 domain containing 3 (Psd3), transcript variant 2, mRNA [NM_177698]
Gabra1	-1.814729	-1.4466398	Mus musculus gamma-aminobutyric acid (GABA) A receptor, subunit alpha 1 (Gabra1), mRNA [NM_010250]
Gli2	-1.8191392	-1.1647723	Mus musculus GLI-Kruppel family member GLI2 (Gli2), mRNA [NM_001081125]
Egln1	-1.8210462	1.2422507	Mus musculus EGL nine homolog 1 (C. elegans) (Egln1), mRNA [NM_053207]
March3	-1.8231324	1.2731762	membrane-associated ring finger (C3HC4) 3 [Source:MGI Symbol;Acc:MGI:2443667] [ENSMUST00000035278]
Slc25a41	-1.8245296	-1.5956227	Mus musculus solute carrier family 25, member 41 (Slc25a41), mRNA [NM_175333]
Sox14	-1.8288023	-1.5847818	Mus musculus SRY-box containing gene 14 (Sox14), mRNA [NM_011440]
Gabrb2	-1.8289698	-1.6824178	Mus musculus gamma-aminobutyric acid (GABA) A receptor, subunit beta 2 (Gabrb2), mRNA [NM_008070]
Nphp4	-1.8423619	-1.3394855	Mus musculus nephronophthisis 4 (juvenile) homolog (human) (Nphp4), mRNA [NM_153424]
Rbm33	-1.8430916	-2.0501275	RNA binding motif protein 33 [Source:MGI Symbol;Acc:MGI:1919670] [ENSMUST00000030920]
Id2	-1.8439476	-1.637355	Mus musculus inhibitor of DNA binding 2 (Id2), mRNA [NM_010496]
Rnf152	-1.8458563	-1.7868518	Mus musculus ring finger protein 152 (Rnf152), transcript variant 1, mRNA [NM_178779]
Synm	-1.8465464	-1.2616664	Mus musculus synemin, intermediate filament protein (Synm), transcript variant 1, mRNA [NM_201639]
Dnajb9	-1.84882	-1.4440402	Mus musculus DnaJ (Hsp40) homolog, subfamily B, member 9 (Dnajb9), mRNA [NM_013760]
Dgkb	-1.8494782	-1.645756	Mus musculus diacylglycerol kinase, beta (Dgkb), mRNA [NM_178681]
Spry3	-1.8508737	-1.8775877	Mus musculus sprouty homolog 3 (Drosophila) (Spry3), mRNA [NM_001030293]
Cd99	-1.8513497	-1.0280808	Mus musculus CD99 antigen (Cd99), mRNA [NM_025584]
Kcnq3	-1.8532642	-2.0168097	Mus musculus potassium voltage-gated channel, subfamily Q, member 3 (Kcnq3), mRNA [NM_152923]
Chrm2	-1.856481	-2.6266263	Mus musculus cholinergic receptor, muscarinic 2, cardiac (Chrm2), mRNA [NM_203491]
Edn1	-1.85855	-1.7605529	Mus musculus endothelin 1 (Edn1), mRNA [NM_010104]
Parp4	-1.864918	1.1492254	Mus musculus poly (ADP-ribose) polymerase family, member 4 (Parp4), mRNA [NM_001145978]
DXBay18	-1.8733879	-1.5437908	Mus musculus DNA segment, Chr X, Baylor 18 (DXBay18), mRNA [NM_001025384]
Tac4	-1.8734483	1.012566	Mus musculus tachykinin 4 (Tac4), mRNA [NM_053093]
Dlx2	-1.8819865	1.0755647	Mus musculus distal-less homeobox 2 (Dlx2), mRNA [NM_010054]
Epm2aip1	-1.8859493	-1.6295347	Mus musculus EPM2A (laforin) interacting protein 1 (Epm2aip1), mRNA [NM_175266]
Fat3	-1.8866868	-1.5514804	Mus musculus FAT tumor suppressor homolog 3 (Drosophila) (Fat3), mRNA [NM_001080814]
Dyx1c1	-1.8891647	-1.2091606	Mus musculus dyslexia susceptibility 1 candidate 1 homolog (human) (Dyx1c1), transcript variant 1, mRNA [NM_026314]
Tmem139	-1.893692	-1.2420044	Mus musculus transmembrane protein 139 (Tmem139), mRNA [NM_175408]
Fbxo24	-1.8952681	1.1558055	Mus musculus F-box protein 24 (Fbxo24), mRNA [NM_027708]
Mcoln3	-1.8952981	-1.4452472	mucolipin 3 [Source:MGI Symbol;Acc:MGI:1890500] [ENSMUST00000039450]
Magel2	-1.8953632	-1.7351744	Mus musculus melanoma antigen, family L, 2 (Magel2), mRNA [NM_013779]
Fst	-1.8968636	-3.7689013	Mus musculus follistatin (Fst), mRNA [NM_008046]
Nat8	-1.9182525	1.1138145	Mus musculus N-acetyltransferase 8 (GCN5-related, putative) (Nat8), mRNA [NM_023455]
Zfp521	-1.9241452	-1.4198418	Mus musculus zinc finger protein 521 (Zfp521), mRNA [NM_145492]
Neil1	-1.9259892	-1.119698	Mus musculus nei endonuclease VIII-like 1 (E. coli) (Neil1), mRNA [NM_028347]
F3	-1.9308357	1.1066198	Mus musculus coagulation factor III (F3), mRNA [NM_010171]
Rora	-1.9347076	-2.3879664	Mus musculus RAR-related orphan receptor alpha (Rora), mRNA [NM_013646]
Med13l	-1.9347754	-1.6387187	Mus musculus mediator complex subunit 13-like (Med13l), mRNA [NM_172424]
Ccdc88c	-1.9349327	1.070639	Mus musculus coiled-coil domain containing 88C (Ccdc88c), mRNA [NM_026681]
Cyr61	-1.9365591	-1.6583914	Mus musculus cysteine rich protein 61 (Cyr61), mRNA [NM_010516]
Kat2b	-1.9368074	-1.0457528	Mus musculus K(lysine) acetyltransferase 2B (Kat2b), transcript variant 1, mRNA [NM_020005]
Dll1	-1.9385802	-1.9509324	Mus musculus delta-like 1 (Drosophila) (Dll1), mRNA [NM_007865]
L3mbtl3	-1.946501	-2.4137895	Mus musculus l(3)mbt-like 3 (Drosophila) (L3mbtl3), mRNA [NM_172787]
Zmat1	-1.9493803	1.1877282	Mus musculus zinc finger, matrin type 1 (Zmat1), mRNA [NM_175446]
Lhx1	-1.9497914	-1.793145	Mus musculus LIM homeobox protein 1 (Lhx1), mRNA [NM_008498]
AB041803	-1.9531002	-2.8006768	Mus musculus brain cDNA, clone MNCb-1768. [AB041803]
Irf8	-1.9533765	-1.8084797	Mus musculus interferon regulatory factor 8 (Irf8), mRNA [NM_008320]
Mllt3	-1.9589368	-1.8618048	Mus musculus myeloid/lymphoid or mixed-lineage leukemia (trithorax homolog, Drosophila); translocated to, 3 (Mllt3), transcript variant 1, mRNA [NM_027326]
Msl3l2	-1.9699206	-2.070782	Mus musculus male-specific lethal 3-like 2 (Drosophila) (Msl3l2), mRNA [NM_001163833]
Fbxl22	-1.9721284	-1.0280808	Mus musculus F-box and leucine-rich repeat protein 22 (Fbxl22), mRNA [NM_175206]
Lrrn3	-1.9740268	-1.7683874	Mus musculus leucine rich repeat protein 3, neuronal (Lrrn3), mRNA [NM_010733]
Acvr1b	-1.9790211	-1.2744856	Mus musculus activin A receptor, type 1B (Acvr1b), mRNA [NM_007395]
Slc35f3	-1.9794457	1.0186565	Mus musculus solute carrier family 35, member F3 (Slc35f3), mRNA [NM_175434]
Zfp760	-1.9842949	-1.5768901	Mus musculus zinc finger protein 760 (Zfp760), mRNA [NM_001008501]
Yipf6	-1.9880867	-1.7384614	Mus musculus Yip1 domain family, member 6 (Yipf6), mRNA [NM_207633]
Sytl3	-1.9902602	-2.274862	Mus musculus synaptotagmin-like 3 (Sytl3), transcript variant 1, mRNA [NM_031395]
Ablim1	-2.0204113	-1.3431399	Mus musculus actin-binding LIM protein 1 (Ablim1), transcript variant 1, mRNA [NM_178688]
Hdgfrp3	-2.0223575	-2.057471	hepatoma-derived growth factor, related protein 3 [Source:MGI Symbol;Acc:MGI:1352760] [ENSMUST00000026094]
Id3	-2.023179	-1.7410167	Mus musculus inhibitor of DNA binding 3 (Id3), mRNA [NM_008321]
Arrdc3	-2.0248487	-2.1056845	Mus musculus arrestin domain containing 3 (Arrdc3), mRNA [NM_001042591]
Sdpr	-2.0497353	-1.4215844	Mus musculus serum deprivation response (Sdpr), mRNA [NM_138741]
Ndp	-2.0532048	-1.9887815	Mus musculus Norrie disease (pseudoglioma) (human) (Ndp), mRNA [NM_010883]
Acvr2a	-2.0566504	-1.0184956	Mus musculus activin receptor IIA (Acvr2a), mRNA [NM_007396]
Lypd3	-2.0572479	1.1138145	Mus musculus Ly6/Plaur domain containing 3 (Lypd3), mRNA [NM_133743]
Wscd1	-2.0890613	-2.0716739	WSC domain containing 1 [Source:MGI Symbol;Acc:MGI:2448493] [ENSMUST00000138339]
Hmga1	-2.0900095	1.0911185	Mus musculus high mobility group AT-hook 1 (Hmga1), transcript variant 6, mRNA [NM_001166537]
Fam13a	-2.0962324	-1.8760753	Mus musculus family with sequence similarity 13, member A (Fam13a), mRNA [NM_153574]
Zfp60	-2.10577	1.0956191	Mus musculus zinc finger protein 60 (Zfp60), transcript variant 1, mRNA [NM_009560]
Dusp8	-2.1069112	-1.4258071	Mus musculus dual specificity phosphatase 8 (Dusp8), mRNA [NM_008748]
Spic	-2.114839	-2.1785264	Mus musculus Spi-C transcription factor (Spi-1/PU.1 related) (Spic), mRNA [NM_011461]
Jakmip1	-2.1172574	-1.5123876	Mus musculus janus kinase and microtubule interacting protein 1 (Jakmip1), mRNA [NM_178394]
Efcab1	-2.146792	-1.0280808	Mus musculus EF hand calcium binding domain 1 (Efcab1), mRNA [NM_025769]
Phox2b	-2.152692	-1.1111616	Mus musculus paired-like homeobox 2b (Phox2b), mRNA [NM_008888]
Smpd3	-2.1673684	1.0186565	Mus musculus sphingomyelin phosphodiesterase 3, neutral (Smpd3), mRNA [NM_021491]
Lphn1	-2.1974428	-2.517648	Mus musculus latrophilin 1 (Lphn1), mRNA [NM_181039]
Gpr98	-2.202647	1.0322832	Mus musculus G protein-coupled receptor 98 (Gpr98), mRNA [NM_054053]
Mapk8	-2.2037365	-1.3256397	Mus musculus mitogen-activated protein kinase 8 (Mapk8), mRNA [NM_016700]
Arid3c	-2.2069561	-1.3266597	Mus musculus AT rich interactive domain 3C (BRIGHT-like) (Arid3c), mRNA [NM_001017362]
Triobp	-2.214982	-1.5936693	Mus musculus TRIO and F-actin binding protein (Triobp), transcript variant 4, mRNA [NM_001039155]
Klhl14	-2.2351546	-1.913421	Mus musculus kelch-like 14 (Drosophila) (Klhl14), mRNA [NM_001081403]
Clec2d	-2.2686884	-1.7296202	Mus musculus C-type lectin domain family 2, member d (Clec2d), mRNA [NM_053109]
Insm1	-2.2900827	-1.4167507	Mus musculus insulinoma-associated 1 (Insm1), mRNA [NM_016889]
Pnpla1	-2.3420491	-2.0973563	Mus musculus patatin-like phospholipase domain containing 1 (Pnpla1), mRNA [NM_001034885]
Inhba	-2.3451521	-1.6846796	Mus musculus inhibin beta-A (Inhba), mRNA [NM_008380]
H1f0	-2.348225	-1.7946717	Mus musculus H1 histone family, member 0 (H1f0), mRNA [NM_008197]
Il20ra	-2.3634562	-1.3821793	Mus musculus interleukin 20 receptor, alpha (Il20ra), mRNA [NM_172786]
Hes1	-2.3708687	-2.712245	Mus musculus hairy and enhancer of split 1 (Drosophila) (Hes1), mRNA [NM_008235]
Syce1l	-2.373401	-3.8053057	Mus musculus synaptonemal complex central element protein 1 like (Syce1l), transcript variant 2, mRNA [NM_029139]
Foxb1	-2.3889723	-3.7310443	Mus musculus forkhead box B1 (Foxb1), mRNA [NM_022378]
Foxd3	-2.421651	-1.8845716	Mus musculus forkhead box D3 (Foxd3), mRNA [NM_010425]
Foxa2	-2.4289472	-3.2785144	Mus musculus forkhead box A2 (Foxa2), mRNA [NM_010446]
Nphp3	-2.5007305	-2.4988358	Mus musculus nephronophthisis 3 (adolescent) (Nphp3), transcript variant 1, mRNA [NM_028721]
Dirc2	-2.5681088	-3.6447394	Mus musculus disrupted in renal carcinoma 2 (human) (Dirc2), mRNA [NM_153550]
Dusp1	-2.5714595	-3.1943731	Mus musculus dual specificity phosphatase 1 (Dusp1), mRNA [NM_013642]
Snai2	-2.7043006	-2.048173	Mus musculus snail homolog 2 (Drosophila) (Snai2), mRNA [NM_011415]
Egr4	-2.7070594	-5.8856525	Mus musculus early growth response 4 (Egr4), mRNA [NM_020596]
Klf6	-2.7105825	-2.2822924	Mus musculus Kruppel-like factor 6 (Klf6), mRNA [NM_011803]
Klf2	-2.7175705	-2.8225465	Mus musculus Kruppel-like factor 2 (lung) (Klf2), mRNA [NM_008452]
Gem	-2.786055	-2.506652	Mus musculus GTP binding protein (gene overexpressed in skeletal muscle) (Gem), mRNA [NM_010276]
Fam175a	-2.8050234	-2.155503	Mus musculus family with sequence similarity 175, member A (Fam175a), mRNA [NM_172405]
Btg2	-2.832021	-3.3406956	Mus musculus B-cell translocation gene 2, anti-proliferative (Btg2), mRNA [NM_007570]
Gnb5	-2.854179	-2.9745686	Mus musculus guanine nucleotide binding protein (G protein), beta 5 (Gnb5), transcript variant 1, mRNA [NM_010313]
Lix1l	-2.8634057	-2.1965823	Mus musculus Lix1-like (Lix1l), mRNA [NM_001163170]
Trib1	-2.868378	1.012566	tribbles homolog 1 (Drosophila) [Source:MGI Symbol;Acc:MGI:2443397] [ENSMUST00000118228]
Neat1	-2.9729912	-2.9201035	Mus musculus nuclear paraspeckle assembly transcript 1 (non-protein coding) (Neat1), non-coding RNA [NR_003513]
Mbnl2	-3.0057304	-1.3314737	Mus musculus muscleblind-like 2 (Mbnl2), transcript variant 1, mRNA [NM_175341]
Gmcl1	-3.0669672	1.1558055	germ cell-less homolog 1 (Drosophila) [Source:MGI Symbol;Acc:MGI:1345156] [ENSMUST00000113679]
Id4	-3.1157568	-2.425921	Mus musculus inhibitor of DNA binding 4 (Id4), mRNA [NM_031166]
Osr1	-3.2897391	-5.269696	Mus musculus odd-skipped related 1 (Drosophila) (Osr1), mRNA [NM_011859]
Id1	-3.39106	-2.4040186	Mus musculus inhibitor of DNA binding 1 (Id1), mRNA [NM_010495]
Cnot2	-3.4207778	-1.0280808	Mus musculus CCR4-NOT transcription complex, subunit 2 (Cnot2), transcript variant 4, mRNA [NM_001037848]
Jun	-4.3228846	-4.694982	Mus musculus Jun oncogene (Jun), mRNA [NM_010591]
Sp2	-4.6097393	1.0186565	Mus musculus Sp2 transcription factor (Sp2), transcript variant 1, mRNA [NM_030220]
Fosb	-5.133787	-5.993344	Mus musculus FBJ osteosarcoma oncogene B (Fosb), mRNA [NM_008036]
Ifi35	-5.2201557	-7.0151615	Mus musculus interferon-induced protein 35 (Ifi35), mRNA [NM_027320]
Agphd1	-6.792022	-8.15708	Mus musculus aminoglycoside phosphotransferase domain containing 1 (Agphd1), mRNA [NM_177351]
Egr2	-7.6776524	-8.025056	Mus musculus early growth response 2 (Egr2), mRNA [NM_010118]
Ezh1	-11.963161	-1.0280808	enhancer of zeste homolog 1 (Drosophila) [Source:MGI Symbol;Acc:MGI:1097695] [ENSMUST00000100417]
Edn2	-13.38833	-10.605892	Mus musculus endothelin 2 (Edn2), mRNA [NM_007902]
Fos	-16.075005	-16.566832	Mus musculus FBJ osteosarcoma oncogene (Fos), mRNA [NM_010234]
Egr1	-20.186129	-28.347021	Mus musculus early growth response 1 (Egr1), mRNA [NM_007913]
Fam109b	-30.585913	-1.0280808	Mus musculus family with sequence similarity 109, member B (Fam109b), mRNA [NM_177391]
